# Supplementary material for: Evolution of Rhizaria: new insights from phylogenomic analysis of uncultivated protists
Source: BMC Evol Biol. 2010 Dec 2;10:377. doi: 10.1186/1471-2148-10-377 (PMC3014934; doi:10.1186/1471-2148-10-377)
Supplement: Additional file 1 — Percentage of missing data. Gene list with percentage of missing data indicated for each OTU [file 1471-2148-10-377-S1.XLS]

## Sheet: Rhizaria_final.stat.txt
Table S1: Gene list with percentage of missing data indicated for each OTU
OTU	Species in chimera	actg2	ap1m1	ap2m1	arpc3	arpc4	atp6	atp6v1a	atp6v1b	atp6v1c	atp6v1d	atp6v1e	bat1	calm	calr	capza1	capzb	clgn	crfg	dmc1	eef1a	eef2	eif1a	eif2b	eif2g	eif5A	eif5b	eif6	emg1	erf3b	etf1	fbl	gdi2	gnao1	gnb2L1	gnb3	gpn1	h2a	h2b	h3-2	h4	hsp90	ino1	mcm2	mcm3	mcm4	mcm5	mcm6	mcm7
Alexandrium	Alexandrium catenella (27%), Alexandrium fundyense (1%), Alexandrium tamarense (40%)	0	100	46	100	31	4	38	57	100	52	36	0	0	40	100	100	100	100	100	56	6	1	100	5	0	100	100	20	21	45	36	48	100	100	100	100	100	100	100	100	2	100	100	100	100	100	100	100
Arabidopsis thaliana		0	0	0	0	0	0	0	0	0	0	0	0	0	0	0	0	0	0	0	0	0	0	0	0	0	0	0	0	0	0	0	0	0	0	0	0	0	0	0	0	0	0	0	0	0	0	0	0
Astrolonche sp		35	61	100	100	100	1	72	31	47	100	100	100	57	37	100	61	67	49	100	100	52	100	100	100	17	68	100	100	58	76	100	79	56	47	100	100	100	100	100	100	34	100	50	5	100	100	100	51
Aureococcus anophagefferens		0	0	100	0	0	0	0	0	0	0	0	0	0	0	0	0	4	0	100	0	1	0	0	0	0	0	0	5	0	0	100	10	0	0	0	0	100	100	0	0	0	100	0	0	0	0	0	0
Bigelowiella natans		1	52	100	100	5	0	100	100	100	100	0	100	1	0	100	0	100	100	100	100	70	100	100	100	100	100	0	100	100	100	33	0	42	41	52	100	0	0	0	0	28	100	100	100	100	100	100	100
Blastocystis hominis		38	58	50	26	100	0	66	0	100	0	0	100	100	100	100	8	100	100	100	0	0	100	100	57	0	100	100	100	100	100	26	35	100	0	100	69	0	0	2	22	100	100	100	100	42	100	100	100
Brassica	Brassica napus (3%), Brassica rapa (92%)	0	0	0	0	100	34	0	0	0	0	0	0	0	0	3	5	0	32	32	0	3	0	0	0	0	8	0	0	100	0	0	0	7	0	0	100	0	0	0	0	8	0	66	63	100	100	79	70
Paracercomonas longicauda		2	100	100	100	100	0	100	100	71	100	100	0	21	100	100	22	100	100	100	0	42	100	100	100	100	100	100	100	100	100	25	100	16	54	7	100	100	100	100	100	100	3	100	100	100	100	100	100
Chlamydomonas marina		0	0	0	0	0	0	0	0	26	0	0	0	1	0	100	100	17	0	0	100	0	0	0	8	0	5	0	0	0	0	0	0	100	0	100	0	0	0	0	0	0	0	0	1	2	0	0	0
Cryptosporidium	Cryptosporidium hominis (12%), Cryptosporidium muris (11%), Cryptosporidium parvum (73%)	0	0	100	100	100	0	0	0	0	0	0	0	0	100	100	100	100	0	0	46	0	0	0	0	0	0	0	5	5	0	0	12	100	0	100	2	0	0	0	0	0	100	0	0	0	0	0	0
Fragilariopsis cylindrus		0	0	0	100	100	0	0	0	0	0	0	0	0	0	100	100	100	0	100	2	0	0	0	0	0	0	0	0	0	0	0	0	0	0	0	0	0	0	0	0	0	0	0	0	0	0	0	0
Gromia sphaerica		4	60	43	100	73	31	85	100	100	63	100	64	33	42	54	100	100	74	100	100	43	100	9	81	100	82	64	100	100	100	29	49	43	66	19	100	0	0	55	0	61	88	65	100	100	100	100	100
Limnofila sp		48	100	100	100	100	100	100	100	100	100	100	41	100	100	100	100	100	100	36	100	100	100	100	100	100	100	100	100	100	100	66	38	100	100	100	100	100	100	100	100	100	100	100	100	100	72	100	100
Karenia brevis		0	100	100	100	100	100	0	0	100	100	0	100	0	0	100	100	100	100	41	56	78	1	0	100	0	100	100	100	56	36	0	100	100	0	100	100	100	100	100	100	0	100	100	100	100	100	29	100
Karlodinium micrum		0	100	100	100	100	100	100	100	100	0	2	38	0	0	100	100	100	100	54	100	72	1	100	47	0	51	16	100	100	100	16	48	100	100	100	100	100	100	100	100	0	100	100	100	100	100	100	100
Laminaria sp		39	100	100	100	100	100	100	100	100	100	100	100	100	100	100	100	100	100	100	60	100	100	11	100	100	100	100	100	100	100	100	100	100	30	100	100	100	100	100	100	70	100	100	100	100	100	100	100
Mesostigma viride		34	44	100	100	100	0	100	100	100	100	100	100	19	100	100	100	100	100	100	100	100	0	100	72	0	100	100	100	100	100	100	100	100	0	100	100	100	100	0	100	100	100	100	100	100	100	100	100
Micromonas	Micromonas pusilla (35%), Micromonas sp (60%)	0	0	0	100	100	0	0	0	0	0	0	0	0	0	100	100	0	0	0	100	0	0	100	0	0	0	0	0	0	0	0	0	100	0	100	0	0	0	0	0	0	0	0	0	0	0	0	0
Oryza sativa		0	0	0	0	0	0	0	0	0	0	0	9	0	0	0	0	0	0	0	0	0	0	0	2	0	0	0	0	7	0	0	0	10	0	0	0	0	0	1	0	0	0	0	0	0	0	35	0
Ostreococcus	Ostreococcus lucimarinus (84%), Ostreococcus tauri (8%)	0	3	0	100	0	0	0	0	0	0	0	9	0	100	100	100	0	0	0	100	0	0	100	0	0	0	5	0	11	0	0	0	100	0	100	0	0	0	0	0	0	0	0	0	0	0	0	0
Oxyrrhis marina		38	100	100	100	100	3	69	59	30	5	0	100	0	30	100	100	63	27	100	100	80	100	0	100	0	100	16	25	100	100	40	53	100	15	100	100	100	3	100	100	0	100	100	57	100	100	100	100
Paramecium	Paramecium caudatum (1%), Paramecium tetraurelia (79%)	0	0	0	100	0	0	0	4	0	0	0	100	0	100	100	0	100	0	100	100	44	100	100	0	100	0	0	0	0	100	0	0	100	100	100	100	0	0	0	7	38	0	0	13	0	0	0	0
Perkinsus marinus		0	0	0	100	100	0	0	0	0	0	0	0	0	0	100	100	100	0	0	100	0	0	0	0	0	0	0	0	0	0	0	0	100	0	100	0	0	0	0	0	0	0	0	0	0	0	0	0
Phaeodactylum tricornutum		0	0	0	100	100	0	0	0	0	0	0	0	0	0	100	100	100	0	100	0	0	17	0	4	0	0	0	18	0	0	0	0	0	0	0	0	0	0	0	0	4	0	0	0	0	0	0	0
Phyllostaurus sp		40	32	100	100	100	5	79	60	100	100	19	30	16	49	100	100	49	42	100	63	56	100	100	100	100	100	100	100	100	74	100	100	67	100	100	30	100	100	100	100	38	100	64	65	42	100	49	21
Physcomitrella patens		0	0	0	0	0	0	0	0	0	0	0	0	0	0	0	0	0	0	100	0	0	0	0	0	100	1	0	0	2	0	0	25	100	0	0	0	0	0	1	0	0	1	0	0	0	0	0	0
Phytophthora	Phytophthora infestans (49%), Phytophthora palmivora (1%), Phytophthora parasitica (3%), Phytophthora ramorum (3%), Phytophthora sojae (66%)	0	0	0	0	0	0	0	0	0	0	0	0	0	0	0	0	0	0	18	0	0	0	0	0	0	0	0	0	0	0	0	0	0	0	0	0	0	0	0	0	0	0	0	0	0	0	0	0
Pinus taeda		0	43	100	0	1	0	7	6	0	100	0	27	1	0	100	100	100	5	100	100	32	0	0	0	0	13	0	0	22	0	0	43	39	2	20	10	100	100	0	0	100	0	100	36	100	78	100	100
Plasmodiophora brassicae		89	100	100	100	100	53	100	100	100	100	100	66	100	100	100	100	100	100	100	100	88	63	100	100	9	100	100	75	72	100	100	100	100	100	100	79	100	100	100	0	68	100	100	100	100	37	100	100
Pythium oligandrum		24	100	100	100	0	0	80	100	100	100	100	29	3	100	100	100	61	100	30	100	60	0	0	61	0	92	0	23	100	67	7	52	100	19	100	100	100	100	27	100	49	57	100	100	100	100	100	100
Quinqueloculina sp		9	100	100	100	100	100	100	57	100	47	100	100	100	100	100	100	100	100	100	100	100	100	100	100	100	100	100	100	100	100	100	100	100	100	100	100	100	100	100	100	75	100	100	100	100	100	100	100
Reticulomyxa filosa		0	16	100	15	0	0	41	66	64	100	19	100	17	1	44	13	100	100	100	100	74	0	0	100	100	72	14	100	100	77	0	100	0	42	11	52	0	0	0	0	61	42	100	83	100	100	79	85
Schizochytrium sp		45	63	100	100	25	1	100	68	100	100	100	49	0	100	100	100	100	100	100	54	82	0	100	100	1	100	46	100	100	100	100	100	100	48	100	100	0	0	0	0	100	78	100	100	100	100	100	100
Solanum	Solanum brevidens (1%), Solanum lycopersicum (2%), Solanum tuberosum (83%)	20	33	54	0	0	0	59	35	14	0	0	49	0	8	73	0	0	17	33	22	56	0	0	50	0	53	0	23	43	100	0	21	100	0	0	0	100	100	0	0	40	28	100	100	100	100	100	100
Spongospora subterranea		13	100	100	100	100	100	100	100	100	100	100	100	28	100	100	100	100	100	100	100	56	100	100	23	25	34	0	100	100	100	100	100	100	62	100	63	100	100	23	18	22	100	100	100	100	100	100	100
Tetrahymena	Tetrahymena pyriformis (26%), Tetrahymena thermophila (75%)	0	0	0	100	0	0	2	0	25	0	0	100	0	100	100	0	100	0	100	0	0	0	2	18	0	0	7	0	5	100	0	0	100	13	100	0	0	0	0	4	0	0	51	0	7	0	0	0
Thalassiosira pseudonana		3	0	0	100	100	0	0	0	6	0	11	0	0	0	100	100	100	0	100	0	0	2	8	4	12	2	0	0	0	0	0	0	0	0	0	13	0	0	5	0	0	0	0	0	2	0	31	0
Toxoplasma gondii		0	0	100	0	100	100	0	0	100	0	19	100	1	100	100	0	100	0	0	0	0	0	0	0	0	0	0	0	0	0	0	0	100	0	100	0	0	0	0	0	0	100	0	53	0	0	0	100
Volvox carteri		0	0	0	0	0	0	0	0	0	0	0	0	1	0	100	100	1	3	100	100	0	0	0	0	0	0	0	0	0	0	0	0	100	0	100	0	0	0	0	6	0	0	0	26	10	0	0	0
% missing positions		12	40	56	68	57	21	41	37	48	40	31	44	18	44	81	64	68	45	68	58	36	33	42	42	27	46	33	43	49	51	30	39	69	29	64	49	44	41	31	32	31	51	54	51	54	54	54	55
% missing OTUs		0	28	51	67	54	18	26	26	41	36	28	33	13	38	77	62	62	38	62	49	10	31	41	31	26	33	28	38	41	41	23	26	62	18	62	41	44	41	28	31	15	44	46	41	51	49	46	49
Missing OTU (total: 39 species)		0	11	20	26	21	7	10	10	16	14	11	13	5	15	30	24	24	15	24	19	4	12	16	12	10	13	11	15	16	16	9	10	24	7	24	16	17	16	11	12	6	17	18	16	20	19	18	19
Number of Rhizaria taxa included (total: 10)		10	5	1	1	3	7	4	4	3	2	3	5	7	5	2	4	2	3	1	2	8	2	2	2	3	4	4	1	2	3	5	4	6	6	4	4	3	3	4	5	8	3	3	3	1	2	2	3
% chimeras		0	0	0	0	0	0	3	0	0	0	0	3	0	0	0	0	0	0	3	0	3	0	0	3	0	0	0	0	0	0	0	0	0	0	0	0	0	0	0	0	0	0	0	0	0	0	0	0
sequence length		352	303	305	107	154	130	453	434	159	181	154	294	141	174	167	147	251	292	279	388	612	108	103	367	106	404	204	154	228	332	206	234	167	207	224	145	106	98	129	101	453	346	384	358	410	300	421	374
Rhizarian taxa are bolded
[truncated: 123 more columns]
