# Supplementary material for: Evolution of Rhizaria: new insights from phylogenomic analysis of uncultivated protists
Source: BMC Evol Biol. 2010 Dec 2;10:377. doi: 10.1186/1471-2148-10-377 (PMC3014934; doi:10.1186/1471-2148-10-377)
Supplement: Additional file 3 — New genes used in this study. Table listing new genes used in this study (i.e. not included in Burki et al. 2007, 2008, 2009) [file 1471-2148-10-377-S3.XLS]

## Sheet: Sheet1
Table S2: list of new genes used in this study (i.e. not included in Burki et al. 2007, 2008, 2009)
SwissProt AC*	Gene name
Q99460	26S proteasome non-ATPase regulatory subunit 1
P08708	40S ribosomal protein S17
P60866	40S ribosomal protein S20
P62854	40S ribosomal protein S26
P42677	40S ribosomal protein S27
P62857	40S ribosomal protein S28
P62753	40S ribosomal protein S6
P05386	60S acidic ribosomal protein P1
P05387	60S acidic ribosomal protein P2
P26373	60S ribosomal protein L13
P50914	60S ribosomal protein L14
P83731	60S ribosomal protein L24
P62899	60S ribosomal protein L31
P42766	60S ribosomal protein L35
P18077	60S ribosomal protein L35a
P61513	60S ribosomal protein L37a
Q02878	60S ribosomal protein L6
O15145	Actin-related protein 2/3 complex subunit 3
P59998	Actin-related protein 2/3 complex subunit 4
Q96CW1	AP-2 complex subunit mu-1
O14967	Calmegin
P49736	DNA replication licensing factor MCM2
P25205	DNA replication licensing factor MCM3
P33991	DNA replication licensing factor MCM4
Q14566	DNA replication licensing factor MCM6
P33993	DNA replication licensing factor MCM7
Q9UJA3	DNA replication licensing factor MCM8
O95602	DNA-directed RNA polymerase I subunit RPA1
P24928	DNA-directed RNA polymerase II subunit RPB1
O14802	DNA-directed RNA polymerase III subunit RPC1
P68104	Elongation factor 1-alpha 1
Q8IYD1	Eukaryotic peptide chain release factor GTP-binding subunit ERF3B
P63241	Eukaryotic translation initiation factor 5A-1
O60841	Eukaryotic translation initiation factor 5B
P52907	F-actin-capping protein subunit alpha-1
Q14565	Meiotic recombination protein DMC1/LIM15 homolog
P55769	NHP2-like protein 1
O00567	Nucleolar protein 56
O14737	Programmed cell death protein 5
P25787	Proteasome subunit alpha type-2
P28066	Proteasome subunit alpha type-5
P60900	Proteasome subunit alpha type-6
P20618	Proteasome subunit beta type-1
P49721	Proteasome subunit beta type-2
P28070	Proteasome subunit beta type-4
Q9Y3A5	Ribosome maturation protein SBDS
P49368	T-complex protein 1 subunit gamma
P23381	Tryptophanyl-tRNA synthetase, cytoplasmic
P62988	Ubiquitin
P38606	V-type proton ATPase catalytic subunit A
P15313	V-type proton ATPase subunit B
Q9Y5K8	V-type proton ATPase subunit D
Q9UN37	Vacuolar protein sorting-associated protein 4A
4504253 (Genbank AC)	Histone H2A
4504259 (Genbank AC)	Histone H2B
* Accession number for the Homo Sapiens sequence included in the single-gene alignments
