# Supplementary material for: Evolution of Rhizaria: new insights from phylogenomic analysis of uncultivated protists
Source: BMC Evol Biol. 2010 Dec 2;10:377. doi: 10.1186/1471-2148-10-377 (PMC3014934; doi:10.1186/1471-2148-10-377)
Supplement: Additional file 4 — Single gene trees. 167 trees inferred from the single-gene alignments included in the supermatrix using RAxML 7.2.2, 100 bootstrap replicates, LG + gamma + F [file 1471-2148-10-377-S4.XLS]

## Sheet: Sheet1
Table S3: 167 trees inferred from the single-gene alignments included in the supermatrix
RAxML 7.2.2, 100 bootstrap replicates, LG + gamma + F
actg2	(Glaucocystis_nostochinearum@GN/1-363:0.02335383114338017777,(((((Ostreococcus_lucimarinus@51545/1-363:0.09946062122029127039,Micromonas_sp@226518357:0.02237288250866224446)70:0.01965054648137049692,((Mesostigma_viride@00000203_1:0.03756279641400043362,(Coccomyxa_sp@60601:0.00000092493532729841,Chlorella_vulgaris@40129:0.00000092493532729841)100:0.04642745457802608527)59:0.01430123024988388600,(P…
ap1m1	(Reclinomonas_americana@RAL00003169/1-327:0.12506179016434598728,(((((Mesostigma_viride@00001698_3:0.08249708047097044361,(Physcomitrella_patens@168060775:0.03221264004188720970,(((Pinus_taeda@51495698/1-327:0.01436448950549640280,(Sorghum_bicolor@125942:0.00365140500456431066,Oryza_sativa@115439443/1-327:0.00357726238056817235)98:0.02722993163001652048)40:0.01529323791420293503,((Populus_trichoc…
ap2m1	((Raphidiophrys_ambigua@contig09025_2:0.31536786455326992762,(Guillardia_JGI@00EXTA1262b03:0.29271811438461253774,(Emiliania_huxleyi@459870:0.08298031402568072090,(Pavlova_lutheri@PLL00002033_3:0.29319816270152454507,Prymnesium_parvum@76569285_3:0.00000095562338152597)37:0.01779288194070497570)88:0.10673586375085497568)24:0.04474673248812120058)12:0.00637570295242639515,(((((Physarum_polycephalum…
arpc3	(((((Collodictyon_sp@32469_2:0.39573237298466967804,(((Capsaspora_owczarzaki@ar21:0.28811837162049974692,((Drosophila_melanogaster@ar21:0.25635585394537419024,((Gallus_gallus@50756357:0.00000088443640283115,(((Danio_rerio@37606124:0.05522037075129280354,Rattus_norvegicus@157786926:0.00000088443640283115)43:0.00899150291079281981,Mus_musculus@9790141:0.00000088443640283115)49:0.0090131505289666145…
arpc4	((Entamoeba_histolytica@67464751:0.46707271314010218033,(Dictyostelium_discoideum@arc20:0.19595263046974847887,Mastigamoeba_balamuthi@arc20:0.23673187547127749752)35:0.03124471006060306616)13:0.03833213759119540737,((((((Batrachochytrium_dendrobatidis@24061:0.08066026089580748126,(Phycomyces_blakesleeanus@73228:0.14702036541238283629,(Schizosaccharomyces_pombe@19115028:0.27361853913730638244,(Cry…
atp6	(((((Jakoba_libera@JLL00000666/1-130:0.07177553746515451250,(((Histiona_aroides@HAL00000126/1-130:0.01960175575930764649,Reclinomonas_americana@RAL00001601/1-130:0.05959123336486028821)40:0.00000112855449916755,Jakoba_bahamensis@JBL00001673/1-130:0.05700450977379063061)49:0.02464418312511314213,Seculamonas_ecuadoriensis@129Contig1_4:0.10699848476342235792)35:0.01444723045278006705)96:0.2071315763…
atp6v1a	((Naegleria_gruberi@1480392205/1-458:0.11719970238533865270,Sawyeria_marylandensis@SML00001947_3/1-458:0.19797530345397709728)33:0.00000092002189268834,(Acanthamoeba_astronyxis@ACANTHA139D09.B1_1:0.04871155260550107113,(((((((((Drosophila_melanogaster@AAF53233/1-458:0.09454176918546966513,(Danio_rerio@DARP00000049002:0.03849112115498204423,(Ornithorhynchus_anatinus@OANP00000024019:0.0134309046031…
atp6v1b	(Mastigamoeba_balamuthi@MBL00000607/1-434:0.09540853883129923885,((Dictyostelium_discoideum@AAS38817/1-434:0.15599722798310039495,Physarum_polycephalum@00000551_4:0.18495318860538670358)26:0.02516803223908803053,((((((((Blastocystis_hominis@8918242:0.19492850071915249210,((Aureococcus_anophagefferens@63073/1-434:0.06019435408780975799,(Ectocarpus_siliculosus@contig01084_3:0.13397416206736834088,(…
atp6v1c	((((Telonema_subtilis@2contig08841_1:1.11739214670277919872,Glaucocystis_nostochinearum@vatc:0.26871465111633247025)13:0.03140484587538196898,(((Emiliania_huxleyi@432823:0.10858020010816774037,Isochrysis_galbana@vatc:0.07934649834407749014)97:0.31415903251803040108,Prymnesium_parvum@512Contig1_2:0.21385683251010043082)89:0.22902780670787278861,(Histiona_aroides@vatc:0.31658197930048681545,(Jakoba…
atp6v1d	(Acanthamoeba_astronyxis@ACANTHA178G03_3:0.12472200591936197234,((Entamoeba_histolytica@67471293:0.40925684839233977819,Mastigamoeba_balamuthi@MBL00005781_3:0.18340414664396034738)39:0.13937526487663698394,(Dictyostelium_discoideum@66820676:0.25903862911045033579,((((Malawimonas_californiana@MCL00000797_1:0.05528840391178090757,Malawimonas_jakobiformis@MJL00000430_1:0.12764701819687598872)100:0.4…
atp6v1e	(Acanthamoeba_astronyxis@ACANTHA.CL1Contig444_1:0.21692371404850688266,(Hartmannella_vermiformis@vate:0.59897151504637491382,(((Reticulomyxa_filosa@WW0ABA4YB20FM1_1:0.97163270449902061632,(Mastigamoeba_balamuthi@vate:0.62296907123580524956,(Malawimonas_californiana@vate:0.15341556349905338674,Malawimonas_jakobiformis@vate:0.22765307994418548798)100:0.45203708046042884172)37:0.07471835753180397499…
bat1	(((((((((Phycomyces_blakesleeanus@42320/1-311:0.15177243229482867415,(Batrachochytrium_dendrobatidis@15696:0.14946245450868950178,(Schizosaccharomyces_pombe@19115173/1-311:0.16966796841529757645,(Cryptococcus_neoformans@58259251/1-311:0.20866793921184087490,Ustilago_maydis@71021713/1-311:0.18354027000989728280)45:0.06496226344625194438)35:0.03213645346117836171)31:0.02342599164976833306)45:0.0671…
calm	(Dictyostelium_discoideum@66815357/1-148:0.05770515149097304314,(Physarum_polycephalum@4200039:0.03271150909807672702,(Arachnula_sp@ARACHNU061E09_2:0.02834973624311000126,(Mastigamoeba_balamuthi@MBL00004053/1-148:0.06750910654430426761,(Acanthamoeba_astronyxis@ACANTHA.CL1Contig68_4:0.11461502392790284821,(((((Batrachochytrium_dendrobatidis@19649:0.00000096561373491699,Collodictyon_sp-fungi@12683_…
calr	(Acanthamoeba_astronyxis@ACANTHA054F12.G1_1:0.08113653697469856707,((((Phycomyces_blakesleeanus@76124/1-446:0.28490404147932685275,Hartmannella_vermiformis@HVL00000497/1-187:0.11743211372646096546)39:0.07983888217022118428,((B_natans@48374350/1-187:0.15279307187751739461,(Gromia_sphaerica@13988_6:0.25334350679366535175,(Reticulomyxa_filosa@WW0ABA12YE03FM1_3:0.35426884001684744163,(Seculamonas_ecu…
capza1	(((Breviata_anathema@Contig197_2:0.39449819271412966959,(Physcomitrella_patens@168011216:0.43810708401766601527,((Solanum_tuberosum@DN940241_2:0.20286358396450351882,(Populus_trichocarpa@224125170:0.08627540918091783362,(Brassica_rapa@Brapa_Ctg4165_2:0.00630261536833554188,Arabidopsis_thaliana@3702368:0.03626584510244951209)98:0.13129628096333340048)54:0.00633912008612499533)77:0.0867938877569377…
capzb	(Physarum_polycephalum@00002510_3:0.14848325584856789106,(((((Capsaspora_owczarzaki@00001243_3:0.06750042100725898997,((Ornithorhynchus_anatinus@OANP00000024142:0.00000091275184640080,Homo_sapiens-capzb@P47756:0.00000091275184640080)96:0.00000091275184640080,((((Mus_musculus@123229614/1-156:0.00000091275184640080,Homo_sapiens@55664833/1-156:0.01083979260229148839)82:0.06339999120389751275,(Rattus…
clgn	((((Aureococcus_anophagefferens@1561:0.54193508398944578719,Telonema_subtilis@2contig00561_5:0.28173971696545641041)38:0.05213004503685982755,(Ostreococcus_lucimarinus@145344950:0.23494334123600274511,Micromonas_pusilla@226463232:0.25561051560865838406)91:0.11578873808569878356)24:0.06602868089597097034,(((Cyanidioschyzon_merolae@CMI213C:0.29492417534775378085,((Chondrus_crispus@276Contig1_2:0.18…
crfg	(Arabidopsis_thaliana@AAG50935/1-295:0.02517067613683744709,((Populus_trichocarpa@722916:0.01027504836144644412,((Pinus_taeda@30357082.6/1-295:0.05818535974302510572,(((((((Ustilago_maydis@EAK81619/1-295:0.13835896419065826790,Cryptococcus_neoformans@EAL17360/1-295:0.08846884033914673151)90:0.04591244105164062062,(Neurospora_crassa@EAA32824/1-295:0.32668458155355944994,Schizosaccharomyces_pombe@O…
dmc1	((((Entamoeba_histolytica@67482461:0.31960187874988527090,(((Trypanosoma_cruzi@71663769:0.12714278367552012128,Leishmania_braziliensis@154345283:0.09101240555644547758)100:0.24305837200126875763,((Strongylocentrotus_purpuratus@115660762:0.12584403523236697975,(Danio_rerio@190338308:0.06212937230646510545,((Gallus_gallus@118082782:0.02587789594951257072,(Mus_musculus@6753650:0.00854601623338599632…
eef1a	(Acanthamoeba_astronyxis@ACANTHA.CL1Contig267_2:0.07747058699810478732,(((Telonema_subtilis@2contig24435_2:0.19484763287976392121,Roombia_truncata@isotig00005_2:0.12652862318338911618)21:0.06389845860289407320,(((Strongylocentrotus_purpuratus@184186095:0.22245748549006069683,((((Gromia_sphaerica-conta@02404_4:0.76936534623448504799,Homo_sapiens-eef1a2@Q05639:0.00000091356170382866)16:0.0462850596…
eef2	(Glaucocystis_nostochinearum@GNE0000/1-654:0.09376821703700063959,(Acanthamoeba_astronyxis@ACANTHA009E02.B1_4:0.11624613391270992302,(((Homo_sapiens-eftud2@Q15029:2.19281289977305560157,(Hartmannella_vermiformis@HVL00000820/1-654:0.27292370044933250695,(Dictyostelium_discoideum@M26017/1-654:0.19480998013314165807,Physarum_polycephalum@00000122_1:0.09249267197087483738)89:0.05296096296455959224)53…
eif1a	(Acanthamoeba_astronyxis@ACANTHA093A08.G1_3:0.03250518976591830478,(Gracilaria_changii@DV966603_1:0.06472663720906250695,(Chondrus_crispus@92Contig1_1:0.02181615936765242056,(Porphyra_yezoensis@AV435740_2:0.10804484451225759845,((((Glaucocystis_nostochinearum@2793iah377.1:0.02521996467488273400,(((((((Homo_sapiens-eif1a@P47813:0.00000089962773198471,Homo_sapiens@AAH74588:0.00000089962773198471)54…
eif2b	(Gromia_sphaerica@23388_4:0.62410240250991988464,(Acanthamoeba_castellanii@ACL00001787/1-107:0.82796390127074848131,(((Batrachochytrium_dendrobatidis@36772:0.26346822880102543918,((Phycomyces_blakesleeanus@30551/1-305:0.14821357891504841064,Ustilago_maydis@EAK82882/1-107:0.19416327323837875851)36:0.05997552389059605110,(Cryptococcus_neoformans@EAL20703/1-107:0.14588612560986077837,(Schizosaccharo…
eif2g	((Batrachochytrium_dendrobatidis@33421:0.13715028746305654717,(Capsaspora_owczarzaki@00001512_1:0.10801933755500855994,(Schizosaccharomyces_pombe@CAB52807/1-380:0.11636702397703281575,Neurospora_crassa@EAA35230/1-380:0.29641158490628982669)66:0.02762781141918037309)40:0.03259364708100224300)29:0.02416131423593002522,((Trichomonas_vaginalis@123503456/1-380:0.93033003196074748331,Phycomyces_blakesl…
eif5A	(Acanthamoeba_astronyxis@ACANTHA135H07_6:0.18132885785844285453,((Trimastix_pyriformis@Eif-5A:0.43229031984746835171,(Micromonas_sp@226522747:0.15032863995120115952,Ostreococcus_lucimarinus@145340875:0.12847429451695535629)74:0.09124788912689323073)48:0.03988123449608672183,((((Malawimonas_jakobiformis@Eif-5A:0.29874204897396949843,Malawimonas_californiana@Eif-5A:0.09474027692358094610)93:0.16999…
eif5b	((((Phycomyces_blakesleeanus@29004:0.08007903440747750345,Batrachochytrium_dendrobatidis@29991:0.20294346092982804008)49:0.02966478300799985091,(Cryptococcus_neoformans@58263410:0.28494889901286069023,Ustilago_maydis@71024283:0.13111036401163694842)71:0.06391396094605079903)20:0.03302673137909788170,((Jakoba_bahamensis@if2p:0.20020555430565514787,Reclinomonas_americana@if2p:0.18541977088875588597…
eif6	(Ostreococcus_lucimarinus@36091/1-213:0.19625196237164335700,(((Chlorella_vulgaris@44939:0.00000100458308108102,Coccomyxa_sp@67876:0.00000100458308108102)100:0.11606295678354186518,(Volvox_carteri@80373/1-213:0.01250767227245961136,Chlamydomonas_reinhardtiii@159470923:0.03093493757273766895)100:0.07994927664947508450)51:0.02389697111624768805,(((((Giardia_lamblia@71064464/1-213:0.3598815249676723…
emg1	((Phycomyces_blakesleeanus@20633:0.27523425083631358756,(Schizosaccharomyces_pombe@19114583:0.16649065066428489490,((Cryptococcus_neoformans@58259924:0.04828547820983510042,Neurospora_crassa@mra1:0.23396947199167775211)73:0.05291891538004610956,Ustilago_maydis@mra1:0.07853216930945007557)32:0.03524652216768609653)58:0.04919593962120942521)39:0.04965113832629256679,(((((Guillardia_JGI@129911:0.197…
erf3b	((Emiliania_huxleyi@419452:0.20852476727332849848,((Aureococcus_anophagefferens@62149:0.12406045183126482301,(Karenia_brevis@48704716.7:0.15845290846915971450,((Phytophthora_sojae@144743:0.00000090818954334372,Phytophthora_ramorum@41083:0.02262549591282459610)99:0.13528739046772922383,(Phaeodactylum_tricornutum@219116514:0.06786374099232106438,((Fragilariopsis_cylindrus@212179:0.06625613880877363…
etf1	(Trypanosoma_brucei@AAF86346/1-353:0.06345382995986692531,(Euglena_gracilis@ELL00002152/1-353:0.15115577295986340478,((((Karenia_brevis@8818Contig1_5:0.34126209702618620634,(Amphidinium_carterae@39543584.1/1-353:0.07871231666112984970,Alexandrium_catenella@252Contig1_4:0.00000093145562573976)20:0.14266083397098811014)25:0.10476467852608449538,Perkinsus_marinus@239901555:0.12801165883987730698)20:…
fbl	(Euglena_gracilis@4240554/1-211:0.00000095318425065859,((Trypanosoma_brucei@AF168719/1-211:0.01157407624787724909,(Trypanosoma_cruzi@21412161.219/1-211:0.04920084715701437267,Leishmania_major@AAA67420/1-211:0.09170853789730061545)58:0.01851739049687663521)99:0.18630084334956334424,((((Entamoeba_histolytica@62.m00159:0.46062079530910582381,Blastocystis_hominis@BHL00000974/1-211:0.32636340555773263…
gdi2	(Acanthamoeba_astronyxis@ACANTHA092H07_2:0.06484531187901682037,(((Mastigamoeba_balamuthi@MBL00002369/1-261:0.21606649189001039812,((Malawimonas_californiana@MCL00000295/1-261:0.26669336733413656626,(((Emiliania_huxleyi@406820:0.08826636301509056814,(Isochrysis_galbana@ISL00004124/1-261:0.06346336182702730366,Coccolithus_braarudii@c03258.1_2:0.21190941492532960888)47:0.02550063587899656023)100:0.…
gnao1	((((((((Stachyamoeba_lipophora@SLL00000510/1-206:0.19333226374729464703,Naegleria_gruberi@e_gw1.15.83.1/1-352:0.13667646216830522943)87:0.17157260940731391963,(Acanthamoeba_castellanii@858056317/1-206:0.41680150537583665615,((Jakoba_bahamensis@JBL00000171/1-206:0.07899763127780200234,Reclinomonas_americana@RAL00001446/1-206:0.07466471880254266225)100:0.18700527698984825697,Sawyeria_marylandensis@…
gnb2L1	((Mastigamoeba_balamuthi@MBL00000017/1-224:0.25963790563066108108,((Raphidiophrys_ambigua@contig30015_3:0.33268197887247424882,((Bodo_saltans@BODOXXX093B01_1:0.12966909079420382844,((Leishmania_donovani@13625467/1-224:0.02058755806163951180,Leishmania_braziliensis@134063640/1-224:0.01973901885125037628)100:0.53797511376206696987,(Trypanosoma_cruzi@71661424/1-224:0.08061975480006500216,Trypanosoma…
gnb3	(Arabidopsis_thaliana@42570167/1-235:0.03058365910427500098,((Populus_trichocarpa@712950:0.02984694294167384437,Solanum_tuberosum@1771734:0.02971278906966429850)37:0.00791688201101840849,((Pinus_taeda@57886143/1-235:0.20513280365537789329,(((((Thalassiosira_pseudonana@37124/1-235:0.25087387533134802853,(((Fragilaria_pinnata@contig07063_4:0.48420784839828973078,Phaeodactylum_tricornutum@21897/1-35…
gpn1	((((Chlorella_vulgaris@26060:0.00000104535185564850,Coccomyxa_sp@35337:0.00000104535185564850)100:0.04130999383104456274,(Volvox_carteri@102865/1-1041:0.02050654597063031673,Chlamydomonas_reinhardtiii@10774652.26/1-154:0.00000104535185564850)100:0.09387811539726824417)52:0.03250023443944709961,(Micromonas_sp@226519481:0.04636424500878457561,Ostreococcus_lucimarinus@48852/1-248:0.37017384464616187…
h2a	(Mastigamoeba_balamuthi@MBL00001646_1:0.22733672506381458200,(Acanthamoeba_astronyxis@ACANTHA050A11.B1_6:0.00000088488015247568,((((Schizochytrium_sp@EH401897_2:0.19174904272457526933,Aureococcus_anophageferrens@58825:0.18281931594594957868)12:0.02325052595158541915,((Nannochloropsis_granulata@NANNOCH109D11_5:0.10851762295236966338,(((Coccomyxa_sp@9113:0.00000088488015247568,Chlorella_vulgaris@45…
h2b	((Phycomyces_blakesleeanus@39803:0.06108253414299286144,((Ustilago_maydis@71005972:0.19304652928924578847,Cryptococcus_neoformans@58263312:0.17107062931123387384)28:0.07847894382390889489,((Neurospora_crassa@85092522:0.02064544839785073527,Calcidiscus_leptoporus-conta@contig19351_2:0.00000106802005236788)84:0.07056291386220543693,(Schizosaccharomyces_pompe@SPCC622.09:0.14644131132638804615,(Sacch…
h3-2	(Acanthamoeba_astronyxis@ACANTHA.CL1Contig466_4:0.10149844544715866390,((((Oryza_sativa@62701879/1-134:0.00000096801103403773,Brassica_rapa@72384464/1-134:0.00000096801103403773)77:0.00000096801103403773,((Cyanidioschyzon_merolae@45731782/1-134:0.02267108779209009439,(Aureococcus_anophagefferens@33635/1-134:0.01104289233951911454,(Schizochytrium_sp@EH402930_2:0.03365543197936810699,(Spongospora_s…
h4	((((((Oryza_sativa@CAB01914/1-101:0.00000090392247678051,((((Ginkgo_biloba@EX931749_3:0.00000090392247678051,(Brassica_rapa@NRFB-005B02_2:0.00000090392247678051,Sorghum_bicolor@130071:0.00000090392247678051)5:0.00000090392247678051)0:0.00000090392247678051,Physcomitrella_patens@167998046:0.00000090392247678051)0:0.00000090392247678051,((Populus_trichocarpa@835910:0.00000090392247678051,Arabidopsi…
hsp90	((Monosiga_brevicollis@21332/1-481:0.15252260906131867579,((((Gallus_gallus@47604960/1-481:0.02633612358182843560,(Ornithorhynchus_anatinus@149525990:0.00784787256653671217,(((Mus_musculus@194027/1-481:0.00257746001344360143,Homo_sapiens-hsp90@P08238:0.00000096304801396647)22:0.00000096304801396647,Rattus_norvegicus@91234898/1-481:0.00257978156252948150)20:0.00000096304801396647,(Homo_sapiens-hsp…
ino1	((Seculamonas_ecuadoriensis@137Contig1_1-110121417_3:0.12783634008044961194,Jakoba_libera@JLL00000775/1-354:0.10781666416452050095)46:0.03370223926890336674,((Gromia_sphaerica@12762_5:0.21064224351996979623,Reclinomonas_americana@RAL00001584/1-354:0.13649129008572097321)29:0.03157844583816754591,(((Galdieria_sulphuraria@00002203/1-354:0.22819402064551322362,Cyanidioschyzon_merolae@CMER.1/1-354:0.…
mcm2	(Arabidopsis_thaliana@mcm-B:0.00000097751942187551,(Populus_trichocarpa@224157978:0.02437290582712883444,((Physcomitrella_patens@168009874:0.09462294187316734606,(((((((((Phycomyces_blakesleeanus@18441:0.22090385105510620956,Cryptococcus_neoformans@58269614:0.07164918726335975374)56:0.03193950893343952546,Ustilago_maydis@mcm-B:0.05452153013421706662)67:0.06782718267132918644,(Neurospora_crassa@mc…
mcm3	(Arabidopsis_thaliana@mcm-C:0.03577616023093879022,((Populus_trichocarpa@224077628:0.05378971653931123587,Oryza_sativa@115464471:0.06257870465703821439)64:0.02994250192257546378,((Physcomitrella_patens@168001385:0.08302904368958022308,Pinus_taeda@11582Contig1_6:0.05064665627561485556)98:0.06993558809958934364,((((Coccomyxa_sp@911:0.00141955565433248216,Chlorella_vulgaris@75751:0.04057870327402304…
mcm4	(Populus_trichocarpa@224103353:0.03616182818494664136,(Arabidopsis_thaliana@42569072:0.05724923607765362854,(((((Ostreococcus_tauri@116054789:0.01518747018593638413,Ostreococcus_lucimarinus@145356930:0.02303972647887497088)100:0.07346068176525925864,Micromonas_sp@226520819:0.15034384130847991412)100:0.07477445760651867113,((Chlamydomonas_reinhardtiii@159485556:0.03972607815837456147,Volvox_carter…
mcm5	(Sorghum_bicolor@5056057:0.01797106842125444429,((Pinus_taeda@21820767.9/1-321:0.07486517699558471739,(Physcomitrella_patens@168062414:0.07366162026044675848,(((Coccomyxa_sp@52389:0.00000103244190655364,Chlorella_vulgaris@40737:0.00000103244190655364)99:0.13797869425021103140,(Volvox_carteri@107221/1-321:0.05053091128313453445,Chlamydomonas_reinhardtiii@159463490:0.03292100415857654450)100:0.2080…
mcm6	((((((Monosiga_brevicollis@167522397:0.25191605544299422448,(Drosophila_melanogaster@17530827:0.18695840397328306048,(Nematostella_vectensis@156363479:0.09813148209909108854,(Strongylocentrotus_purpuratus@72009872:0.06672599438271549499,(Danio_rerio@130487120:0.06887083566150747904,((Rattus_norvegicus@158749644:0.00715374198221306774,Mus_musculus@6678832:0.00303333860479090269)67:0.01020019461245…
mcm7	(Arabidopsis_thaliana@mcm-D:0.00000097062184183119,(Populus_trichocarpa@224128320:0.03878116709949141344,(Oryza_sativa@mcm-D:0.04212175359459969376,(((Micromonas_sp@226522346:0.15408091047310137900,Ostreococcus_lucimarinus@145342479:0.38077731505184669869)100:0.17645642435118805147,((((Astrolonche_sp@contig00224_6:0.00000097062184183119,Phyllostaurus_sp@contig01895_5:0.00000097062184183119)100:0.…
mcm8	(Acanthamoeba_astronyxis@ACANTHA.CL1Contig927_3:0.04850925730585842199,((Raphidiophrys_ambigua@contig23344_2:0.09921457263287457307,(Cyanidioschyzon_merolae@AP006498.1-623900-624700/1-277:0.29117545783837139872,Dictyostelium_discoideum@111219374/1-277:0.34819708468468613116)62:0.06709867068815816848)26:0.04861622672310485227,(((((((B_natans@BNL00001623/1-277:0.15115896603189912795,(Roombia_trunca…
metap2	((Astrolonche_sp@contig00570_4-FYYV7UT03C7135_6:0.09606192389273768284,Phyllostaurus_sp@contig03525_4-FWNBSUB02C5XNJ_5:0.00000084709768098064)100:0.19759803624155841684,((((Corallomyxa_sp@CORALLO037D08.B1_3:0.18898339586952758729,(Acanthamoeba_castellanii@858061678/1-402:0.04248262428353798137,Spongospora_subterranea@04600_2:0.19597855315584855607)11:0.02920872629259009187)7:0.0541494908579288059…
ndufv1	(Entamoeba_histolytica@67477544:0.42704903020167983563,((Blastocystis_hominis@BHL00000856_3:0.32690853183714657648,Raphidiophrys_ambigua@contig00681_1-contig04813_3:0.18856345396765267219)49:0.13692445948270942635,((Trichomonas_vaginalis@123491911:1.19544034914133967540,Dictyostelium_discoideum@66808977:0.34505660280314365274)19:0.20808993908569911602,(((((((((Capsaspora_owczarzaki@00000653_3:0.1…
nop56	(((Gracilaria_changii@DV966140_1/1-193:0.17321024009201343996,(((((Raphidiophrys_ambigua@contig05898_3-15368:0.25578282668972424085,((Mesostigma_viride@00000902_3:0.11486348112331550009,(Micromonas_sp@226523009:0.07493226608488216811,Ostreococcus_lucimarinus@30396/1-257:0.05309868803693039430)61:0.04595886324381029397)36:0.03357956124058390085,(((Pinus_taeda@67955239/1-257:0.02786982576794731770,…
nop58	(Arabidopsis_thaliana@CAB81033/1-329:0.01426173773667368735,((Populus_trichocarpa@831118:0.02080666419090802105,((Oryza_sativa@11991115.134_34/1-329:0.00000094157770376085,Sorghum_bicolor@123370:0.00000094157770376085)97:0.06948244141863002543,((Physcomitrella_patens@168061343:0.11120311013592128202,(Seculamonas_ecuadoriensis@110123252_3:0.18119040189203064473,((((Chlorella_vulgaris@72002:0.00000…
nsf	(((((Quinqueloculina_sp@34522_mi64/1-148:0.21641468875324731957,Tetrahymena_thermophila@118349630/1-574:0.32393386784333866313)4:0.03335990096238871522,(Paramecium_tetraurelia@124414225/1-574:0.61414811600712504447,(Coralline@contig18929_6:0.95917388892334176642,(Leishmania_infantum@134069014/1-574:0.16056338368547357076,Trypanosoma_cruzi@71414975/1-574:0.20919606934614159988)100:0.23898876744809…
oplah	(Acanthamoeba_castellanii@ACL00003513_3:0.16858417830728264497,(((Porphyra_yezoensis@AU187850_2:0.67442226107543912228,(Mastigamoeba_balamuthi@MBL00005566_4:0.19321413489566532928,Toxoplasma_gondii@27488364.7:0.53210639079155985787)20:0.07338852759833937311)12:0.04255605490445657502,(Pythium_oligandrum@EV244864_2:0.35556007835406111539,(((Ustilago_maydis@EAK85115:0.24908428655226719228,((Drosophi…
pdcd5	(Acanthamoeba_astronyxis@ACANTHA.CL1Contig1201_3:0.07790169553272625891,(((Neurospora_crassa@EAA32853/1-156:0.33200941989784954478,Schizosaccharomyces_pombe@CAB16371/1-156:0.16104256749121043102)34:0.02514556754738846850,(Ustilago_maydis@EAK84633/1-156:0.17909458027243796430,(Batrachochytrium_dendrobatidis@91474:0.15789494007962984190,(Cryptococcus_neoformans@EAL23223/1-156:0.19919963046573074816…
pno1	((((Telonema_subtilis@2contig13615_1:0.17790668132715120597,Dictyostelium_discoideum@rpo-A:0.36025989920379053455)35:0.09395511434624358171,(((Monosiga_brevicollis@167522056:0.43524395872839366506,((Strongylocentrotus_purpuratus@115647163:0.24935839111425850412,(Gallus_gallus@118090814:0.04861829256870548593,(Danio_rerio@189527652:0.07779176388453218349,((Homo_sapiens@rpo-A:0.01192028378019569304…
polr1a	(Acanthamoeba_castellanii@3172136:0.13647222847300929938,((((((((((Phytophthora_sojae@108989:0.00000095781751267378,Phytophthora_ramorum@72027:0.00791270799950522484)57:0.01377252361095413977,Pythium_oligandrum@EV243939_2:0.04916259263397090157)95:0.24455811204215785470,((Thalassiosira_pseudonana@223992753:0.09086056093228733754,(Fragilaria_pinnata@contig10189_1:0.07921650187484675920,(Phaeodacty…
polr2a	((((((Fragilariopsis_cylindrus@226013:0.12578906782529242214,Phaeodactylum_tricornutum@219121691:0.09934545891148258145)97:0.07336819035799548028,Thalassiosira_pseudonana@224003141:0.10642308732122773840)88:0.09827114600354631968,(Pelagomonas_calciolata@PELAGOM041C09_6:0.17938030202416854753,Aureococcus_anophagefferens@35850:0.18478244676259619750)60:0.10503576394275650208)77:0.066647909919701556…
polr3a	(Acanthamoeba_astronyxis@ACANTHA099A11_6:0.01943594252986406354,((((Stachyamoeba_lipophora@SLL00001709/1-245:0.21297980798230711774,(Guillardia_JGI@00EXTA3127b01:0.12984289447605698586,Goniomonas_pacifica@140Contig1_5:0.25100545081839331640)57:0.03459754190620432934)26:0.06963271806277630815,((((((Seculamonas_ecuadoriensis@110123734_1:0.19977213505776802993,Reclinomonas_americana@RAL00006737/1-24…
prmt8	((Breviata_anathema@61_2:0.43195617201870012414,Trichomonas_vaginalis@123490677/1-180:0.59298664996787953108)19:0.00526645234194939981,(((Mastigamoeba_balamuthi@MBL00000542/1-180:0.21216028457063501600,Entamoeba_histolytica@94.m00144:0.26802092298638541257)50:0.09036706944662631358,(((((Paramecium_tetraurelia@124390833/1-180:0.15371061072333724873,Tetrahymena_thermophila@118352957/1-180:0.6092191…
psma1	((Prymnesium_parvum@76565093_1:0.06712403424114812833,(Coccolithus_braarudii@c02950.1_3:0.02322424577394482936,Emiliania_huxleyi@462164:0.11343158433740105351)78:0.01469638533308989699)99:0.11848000735191523136,(Raphidiophrys_ambigua@contig01066_2:0.10253038778960352206,((((Malawimonas_californiana@MCL00001424_3:0.14191653776986676294,Malawimonas_jakobiformis@MJL00000346_1:0.12015659922677926486)…
psma2	(Roombia_truncata@isotig02462_1:0.19071151555724169535,((((((((Quinqueloculina_sp@37257_mi939/1-149:0.31400706291438190698,(Euglena_gracilis@ELL00006080/1-149:0.19943525460056271692,((Toxoplasma_gondii@47425368.43/1-149:0.44165196238240284066,(Trypanosoma_cruzi@4621732.107_7/1-149:0.02291008858426807349,(Trypanosoma_brucei@AAF89683/1-149:0.04207744802738019874,Leishmania_major@11877285.136/1-149:…
psma3	(Guillardia_JGI@274011:0.01147924040319037511,(((((Prymnesium_parvum@DV103214_2:0.07915374219474854978,(Emiliania_huxleyi@58185129/1-180:0.04915328136132283976,Coccolithus_braarudii@c00147.1_2:0.04109318790385226017)97:0.07786568587939700359)99:0.12385433554365228581,(((Schizosaccharomyces_pombe@CAA90452/1-180:0.25042393500462767353,Neurospora_crassa@EAA29550/1-180:0.07343424546176452461)98:0.114…
psma4	(Seculamonas_ecuadoriensis@psma-A:0.09556967994252826837,(((Trimastix_pyriformis@psma-A:0.42307543191089014289,Dictyostelium_discoideum@psma-A:0.21735273703148846880)16:0.04881382300615568631,(Cyanidioschyzon_merolae@psma-A:0.28901853827706630584,Mastigamoeba_balamuthi@psma-A:0.22004435429174482031)10:0.02814254710097508633)2:0.02914923174215818674,((Naegleria_gruberi@psma-A:0.0994107823620604680…
psma5	(Reclinomonas_americana@psma-G:0.33949009962197690404,(((((Homo_sapiens-psma2@P25787:0.27224403712303990588,Spongospora_subterranea-psma2@01214_1:0.26977286921574766820)100:0.64032069358149223959,(Homo_sapiens-psma4@P25789:1.05436157192434110108,Homo_sapiens-psma7@O14818:0.76019481372498842742)44:0.16404428890027297760)99:0.75143338548814475608,(Paramecium_tetraurelia@145500666:0.2315809576891133…
psma6	((Ginkgo_biloba@EX934853_2:0.09586376859045526999,(Pinus_taeda@21827743.248/1-175:0.06172486325504878552,(((Brassica_rapa@Brapa_Ctg7243_3:0.00767495203082861968,Arabidopsis_thaliana@AAM10010/1-175:0.00000096705793221663)96:0.03491240695382992476,(Populus_trichocarpa@713305:0.06522957127817607947,(Oryza_sativa@BAD08948/1-175:0.00783856064297225145,Sorghum_bicolor@4927079:0.00776156914891575414)99:…
psma7	(Acanthamoeba_astronyxis@ACANTHA.CL1Contig753_3:0.18180062034817356942,((((Neurospora_crassa@psma-J:0.44485702648859321018,((Cryptococcus_neoformans@58268196:0.18594999031083817020,Ustilago_maydis@psma-J:0.21346962866419019744)84:0.15320388569358700526,Schizosaccharomyces_pombe@19115641:0.52544582927863991983)48:0.07757957001001601627)88:0.13170076175331454915,(Batrachochytrium_dendrobatidis@9213…
psmb1	((Raphidiophrys_ambigua@contig02825_3:0.42123968597046662632,(Aureococcus_anophagefferens@60167:0.28782117382641092540,Ectocarpus_siliculosus@contig00255_1:0.71435887945704190649)39:0.04247637334914051294)18:0.02250459506900806539,((Thalassiosira_pseudonana@psma-H:0.21258388519724291665,(Fragilariopsis_cylindrus@205878:0.22956134324405153002,Phaeodactylum_tricornutum@219115922:0.19119798382498912…
psmb2	(Theileria_parva@71029220:0.00752398096637715581,(((Plasmodium_falciparum@CAD49040/1-163:0.05598391540458733801,Plasmodium_yoelii@EAA18337/1-163:0.06769074866012596281)100:0.31217654120972943010,Cryptosporidium_parvum@EAK88932/1-163:0.35639699057895024570)51:0.03673288659383974752,((Perkinsus_marinus@239888359:0.32839238455103303416,((Paramecium_tetraurelia@124410568/1-163:0.29206976348287472245,…
psmb3	((((((Neurospora_crassa@psmb-N:0.60198042430280473969,Cryptococcus_neoformans@58260960:0.29143108100303866115)40:0.14820073658126350913,((Batrachochytrium_dendrobatidis@16747:0.26083010979276621821,Phycomyces_blakesleeanus@36102:0.22404236968415136566)47:0.06672188669278591999,Ustilago_maydis@psmb-N:0.19451218586779350783)31:0.06868651503392358970)49:0.12268921139383513752,(Sphaeroforma_arctica@p…
psmb4	(((Hartmannella_vermiformis@HVL00002189/1-172:0.13393173389246731952,((((Phytophthora_ramorum@43059:0.03664951362750525077,Phytophthora_sojae@30496187.69/1-172:0.02896190848921145755)100:0.50369665173636068989,((Aureococcus_anophagefferens@28593/1-287:0.17741290494878467210,((Thalassiosira_pseudonana@224001200:0.03936637303363964280,(Phaeodactylum_tricornutum@31253408.10/1-172:0.06523278996208481…
psmb5	(Neurospora_crassa@EAA28906/1-157:0.25005281370908905014,((Phycomyces_blakesleeanus@33420/1-157:0.12061494583653414869,Batrachochytrium_dendrobatidis@15564:0.21784018466161902960)51:0.04662588338012565309,(((((((((Homo_sapiens-psmb9@P28065:0.44954969696479768482,(((Homo_sapiens@23110925/1-157:0.00000100049659833795,Homo_sapiens-psmb6@P28072:0.00000100049659833795)81:0.00000100049659833795,(Rattus…
psmb6	(((Jakoba_bahamensis@JBL00001887/1-169:0.15603782178009623083,Reclinomonas_americana@RAL00006553/1-169:0.08336053029204668063)36:0.06583571460094787831,((((Telonema_subtilis@contig01899_6:0.19230326404110267835,(Breviata_anathema@002_I23_F_2:0.36265881693593376989,Malawimonas_jakobiformis-psmd10@MJL00003671/1-169:0.18176438252670112927)9:0.09053726668550478307)1:0.04630589187304318122,(Hemiselmis…
psmb7	((Gromia_sphaerica@19359_2:0.26160590398594685269,Collodictyon_sp@05609_6:0.00000092803267268151)30:0.05213231472923057774,(((Homo_sapiens-psmc3@P17980:0.88993280483830550232,(Homo_sapiens-psmc5@P62195:0.63503254818299770257,(Homo_sapiens-psmc6@P62333:1.21730673192166416463,Homo_sapiens-psmc2@P35998:0.77322020363527577125)90:0.35933170966690169967)88:0.24904028848458484302)100:0.50949408860585509…
psmc1	(Guillardia_theta-nucleomorph@162606568:0.26392735516349535851,((Quinqueloculina_sp@35001_mi407/1-209:0.07720553426620618831,Astrolonche_sp@contig04003_4:0.13036707151693710527)34:0.06519171374733789825,(Gracilaria_changii@DV965127_3/1-186:0.14088926753136218895,(((((((Pinus_taeda@21827117.350/1-209:0.00000086862493515280,((Chlorella_vulgaris@41497:0.00000086862493515280,Coccomyxa_sp@46603:0.0000…
psmc2	(((Trypanosoma_cruzi@4514243.90/1-212:0.01949925360067563188,Trypanosoma_brucei@AAF91247/1-212:0.11976624014632758497)100:0.09740781535590715967,Leishmania_major@14161244.396_96/1-212:0.04646159370664462718)99:0.22767391536632267113,((((Roombia_truncata@isotig02192_6:0.08788253493425099427,(((Physcomitrella_patens@168049694:0.04180941177125892250,Brassica_rapa@Brapa_Ctg9210_3:0.000000896995025880…
psmc3	((((((Glaucocystis_nostochinearum@3746iah38/1-225:0.05030553956064972437,((Ostreococcus_lucimarinus@35070/1-225:0.02545463090340006548,Micromonas_pusilla@226459384:0.02312335590797796880)96:0.09051514611935988774,((Physcomitrella_patens@18355160.495/1-225:0.01840569533907146851,(Coccomyxa_sp@31041:0.00000092020306859625,Chlorella_vulgaris@32847:0.00000092020306859625)100:0.06498111348240684371)31…
psmc4	(Acanthamoeba_astronyxis@ACANTHA128E05.G1_5:0.03904581274677793729,(Dictyostelium_discoideum@AAA33254/1-264:0.07610615035476578361,(Reclinomonas_americana@RAL00004213/1-264:0.19661745345113831873,((Collodictyon_sp@02170_5:0.00000097730714229004,(((((((((Paramecium_tetraurelia@145532457/1-264:0.07486171137060514125,Tetrahymena_thermophila@18199274.18/1-264:0.02627979494555469572)98:0.0741428001342…
psmc5	(Acanthamoeba_castellanii@ACL00001199/1-233:0.04749768453384054651,((Reticulomyxa_filosa@30690_re677/1-233:0.12894033005653468549,((Perkinsus_marinus@AAXJ01000387.117296-17932_5/1-213:0.06427017239795043690,Perkinsus_marinus@239890239:0.00000091563395195520)97:0.08203955191510130251,(((Theileria_parva@27456352.337/1-233:0.24939169122416354751,(Plasmodium_yoelii@EAA22057/1-233:0.023253432421101536…
psmc6	((((((Coccomyxa_sp@24376:0.00000093439762897232,Chlorella_vulgaris@38252:0.00000093439762897232)100:0.17149214753575739434,(Chlamydomonas_reinhardtiii@159478162:0.04044575371459924185,Volvox_carteri@81526:0.03678613503998900275)96:0.11700829843226857874)94:0.11318965324567689668,((Micromonas_pusilla@226463476:0.14222622060707895697,Ostreococcus_lucimarinus@145352527:0.20482224215238203913)97:0.15…
psmd14	(Arabidopsis_thaliana@15237785/1-257:0.00000097725464231365,(Solanum_tuberosum@CK277317_2:0.02483653659092624477,((((((((Micromonas_pusilla@226463697:0.11868025276405935742,Ostreococcus_lucimarinus@35481/1-257:0.15587382795942480995)96:0.19042739892020812964,((Coccomyxa_sp@17735:0.00000097725464231365,Chlorella_vulgaris@31489:0.00000097725464231365)100:0.22051719589896781604,(Volvox_carteri@10674…
psmd1	((Homo_sapiens-rhoq@P17081:0.02396378426311582266,Homo_sapiens-rhoj@Q9H4E5:0.27586225869783986830)100:0.40488244299259235071,(Cryptococcus_neoformans@58261962:0.21753174116900864110,((Homo_sapiens-rhog@P84095:0.45975645982893487140,((((Schizochytrium_sp@EH404998_1:0.07882131788456814281,(Aureococcus_anophagefferens@70159/1-193:0.23224060776245053495,Sphaeroforma_arctica@00000955_3:0.1259865655805…
rac1	((Glaucocystis_nostochinearum@3932F12/1-278:0.28655253463959928784,Physarum_polycephalum@00002355_3:0.10879296725166681670)9:0.01684079473714088573,((((((Cryptococcus_neoformans@EAL22911/1-278:0.12387379935082203086,Ustilago_maydis@EAK84277/1-278:0.13780430829472928300)96:0.05035350593704988192,(Schizosaccharomyces_pombe@CAB90141/1-278:0.09246147909999186121,Neurospora_crassa@EAA35890/1-278:0.192…
rad51	(Acanthamoeba_astronyxis@ACANTHA044E07_1:0.11979233719775497780,((Roombia_truncata@isotig00774_3:0.47200427661229815701,(((Sawyeria_marylandensis@SML00000523/1-173:0.19742291401386347083,Naegleria_gruberi@e_gw1.3.200.1/1-173:0.18888964470509309046)43:0.06791915323957094242,((Euglena_mutabilis@EUGLENA.CL5Contig1_3:0.08736948628527935190,Euglena_gracilis@ELL00001803/1-173:0.00000088070508632306)97:…
ran	((((Capsaspora_owczarzaki@00000920_5:0.12055155299914106781,Sphaeroforma_arctica@00002737_3:0.12068585231295615723)48:0.03204001713672276902,Trimastix_pyriformis@TPL00000966/1-164:0.20358677456139490092)15:0.03892867880499419064,(Physarum_polycephalum@00001798_2:0.11474327092623826108,Hartmannella_vermiformis@HVL00000661/1-164:0.22979226435432872910)10:0.02642675377531755049)1:0.01873900840090758…
rpl10	(Guillardia_thetaJGIgenome-green@rpl10a-scaffold_61:0.04690267608388730414,(Roombia_truncata-green@isotig02901_3:0.10161734501447637624,((Dictyostelium_discoideum@AAO50815/1-169:0.41390698347177895533,(Ostreococcus_lucimarinus@45590/1-169:0.02179985380576087567,Micromonas_pusilla@226458219:0.11609303546305263510)99:0.15391376377796281427)12:0.02851784423377759156,(((Telonema_subtilis@2contig21876…
rpl10a	(Malawimonas_jakobiformis@MJL00000797/1-163:0.13157228428583850333,(Roombia_truncata@isotig00491_5:0.30134885011660933474,((((((((Cryptosporidium_parvum@EAK89870/1-163:0.19637530257274168899,Blastocystis_hominis@BHL00001669/1-163:0.37645696128536815239)22:0.05612751974159037316,((((Perkinsus_marinus@26Contig1_5:0.00000091224421940163,Perkinsus_marinus@239903069:0.00000091224421940163)100:0.331932…
rpl11	((Goniomonas_pacifica@97Contig1_2:0.18867593590842418605,(Plagioselmis_sp@23540_3:0.14418354493588789178,Guillardia_theta@GTL00000849/1-130:0.11510663186987141193)66:0.10320434921224637403)65:0.09495880655186869634,(((Eimeria_tenella@BE028364.1.1_.1/1-130:0.13289584763176778837,(Toxoplasma_gondii@N81884.1.20_0/1-130:0.06765441656095949607,((Plasmodium_yoelii@EAA16192/1-130:0.05551496378887533362,…
rpl12	(Aureococcus_anophagefferens@7898:0.15348236474926563178,((Thalassiosira_pseudonana@rpl13e:0.08373244514473662803,(Phaeodactylum_tricornutum@15619:0.14904801287008506705,Fragilariopsis_cylindrus@268311:0.17249995060386541512)74:0.05464096926144206695)96:0.12924596419481149123,(((((((Roombia_truncata@isotig00869_3:0.20205339429793786610,Glaucocystis_nostochinearum@rpl13e:0.10051920770104808001)19:…
rpl13	((Ustilago_maydis@EAK82110/1-152:0.15618057829076154031,Cryptococcus_neoformans@.20/1-152:0.13260197187843320021)98:0.05830261331838796496,((Drosophila_melanogaster@AAK93064/1-152:0.27453379182064019393,(Schizosaccharomyces_pombe@CAB46706/1-152:0.14471289646451920841,Neurospora_crassa@EAA32351/1-152:0.08887136901160332114)48:0.03975169955613641615)51:0.02052275164204442337,((Monosiga_brevicollis@…
rpl13a	(((Glaucocystis_nostochinearum@rpl14e:0.22694511356468402563,((Cyanophora_paradoxa@rpl14e:0.32517286761591324140,(Dictyostelium_discoideum@rpl14e:0.62857682168734752004,Malawimonas_jakobiformis@rpl14e:0.25505132119091589171)17:0.03004823177617804014)6:0.00000096195679491642,Plasmodiophora_brassicae@117198796_3:0.48215646170789205893)2:0.07090745961681647891)0:0.08291993445738343738,((((Drosophila…
rpl14	((((((((((((Theileria_parva@27457914.90/1-184:0.01064728602105909083,Theileria_annulata@.13/1-184:0.02689243359470157302)100:0.11124193876390568725,(Plasmodium_falciparum@CAD49196/1-184:0.00000090866234196378,Plasmodium_yoelii@EAA22305/1-184:0.06754490765841569822)100:0.13280226011161944122)50:0.02197236549578837281,(Toxoplasma_gondii@27726687.94/1-184:0.04341101624262970471,Eimeria_tenella@18038…
rpl15	(Glaucocystis_nostochinearum@GNL00000027/1-122:0.15721272314013606808,(((Porphyra_yezoensis@681Contig1_1:0.19526198425642310452,((Hemiselmis_andersenii-nucleomorph@160331219:0.38254494625309237721,Cyanidioschyzon_merolae@CMER.1/1-122:0.15745330900797863127)58:0.06079185070119366707,(Coralline@contig58013_1:0.05669648750148424676,(Gracilaria_changii@DV962521_1/1-196:0.08894784341488995438,Chondrus…
rpl17	((((Goniomonas_pacifica@148276622_1:0.12149221025014568520,(((Entamoeba_histolytica@345.m00054:0.42523211160920354468,Arachnula_sp@ARACHNU.CL63Contig1_1:0.28255874628700561324)21:0.06117377430974213492,Trichomonas_vaginalis@123495105/1-130:0.43035447870438736651)8:0.07686885430488646365,Tetrahymena_thermophila@118368762/1-130:0.36615079732094019116)3:0.00932012792279813054)1:0.0444570821731087306…
rpl18	(Acanthamoeba_astronyxis@ACANTHA114D05_3:0.15584489522411867912,(((((Gromia_sphaerica@16811_1:0.33244043429472591722,Sphaeroforma_arctica@00000024_3:0.28760226496270169250)27:0.07450598306936596915,(((Spironucleus_vortens@49Contig1_2:0.53981777341126524483,Giardia_lamblia@71064353/1-116:0.33503231765957325328)91:0.34189742209784157456,Corallomyxa_sp@CORALLO.CL418Contig1_2:0.32410501413485087729)2…
rpl18a	(Acanthamoeba_castellanii@ACL00003049/1-141:0.11926334853857389895,((Capsaspora_owczarzaki@00000870_2:0.25638163841405364751,(((Batrachochytrium_dendrobatidis@36012:0.28990763374329903135,((Schizosaccharomyces_pombe@CAA20680/1-141:0.17776754804096295270,Neurospora_crassa@EAA30828/1-141:0.29134196345720231314)49:0.15939902631467023353,Phycomyces_blakesleeanus@23423/1-141:0.11254031811544701336)23:…
rpl19	(Acanthamoeba_astronyxis@ACANTHA057B04_5:0.12431666665159929464,(((Seculamonas_ecuadoriensis@110122901_1:0.14143520310447768584,((Jakoba_bahamensis@JBL00000246_2/1-106:0.18458036113691378421,(Histiona_aroides@HAL00000134_2/1-106:0.10043863726256971325,Reclinomonas_americana@RAL00001091_3/1-106:0.08012105376298861437)90:0.10837059338492394112)44:0.10206171514607560724,(Malawimonas_jakobiformis@MJL…
rpl21	((Reclinomonas_americana@rpl24A:0.30474640778569883626,Histiona_aroides@rpl24A:0.25056253816758000674)73:0.13565302563370837396,((((Trypanosoma_cruzi@rpl24A:0.09330079836329717435,Leishmania_sp@rpl24A:0.02521209438631237185)100:0.72871983982180077444,Euglena_gracilis@rpl24A:0.47839154051865712125)84:0.30151423803735566409,Sawyeria_marylandensis@rpl24A:0.80125782861130723234)47:0.07511594214674648…
rpl24	((Neurospora_crassa@EAA26892/1-115:0.09743663963211018908,(Collodictyon_triciliatum@00405_5:0.29507039482068619929,((((Karenia_brevis@3146Contig1_2:0.09684054089249398423,(Amphidinium_carterae@39543655.1/1-115:0.05430905705515857301,Alexandrium_tamarense@38452698.5/1-115:0.16197083736199455184)65:0.08742221213966476501)58:0.08226523528872806135,(Gambierdiscus_sp@GAMBIER027G05.G1_6:0.0996165217950…
rpl26	(Acanthamoeba_astronyxis@ACANTHA162H03_4:0.10646035756565315478,((((((((Plasmodium_yoelii@EAA22942/1-113:0.04460552180513136650,Plasmodium_falciparum@CAG24998/1-113:0.04265977345305836665)100:0.20873562264742129280,Toxoplasma_gondii@N82215.1.1/1-113:0.10109434367546579758)39:0.06770771711365147771,(Dictyostelium_discoideum@BAA08873/1-113:0.27022696217673725094,Paramecium_tetraurelia@124397885/1-1…
rpl27a	(Acanthamoeba_astronyxis@ACANTHA128F08_1:0.11621287383630994616,((Raphidiophrys_ambigua@contig26061_3:0.27729361345431124963,((((Trimastix_pyriformis@TPL0000053/1-353:0.38078113151123715863,Glaucocystis_nostochinearum@GNL0000104/1-353:0.12860802300902110518)12:0.05950920954944417113,Cyanophora_paradoxa@CDL0000049/1-353:0.12417276166168246532)7:0.00659481286389522556,(Hartmannella_vermiformis@HVL0…
rpl30	(Acanthamoeba_astronyxis@ACANTHA147F09.G1_1:0.00000095103609043359,((((((Cyanidioschyzon_merolae@CMER.1/1-91:0.46470396871570923691,(((((((Reticulomyxa_filosa@WW0ABA7YK15FM1_3:0.79890511956988741193,Telonema_subtilis@contig16522_3:0.00843276591068899649)17:0.28488422097993809645,((Plasmodium_yoelii@EAA17197/1-91:0.00000095103609043359,Plasmodium_falciparum@AAN35385/1-91:0.03092894935897675876)100…
rpl31	((Pavlova_lutheri@rpl31:0.18569665167809551454,(Imantonia_rotunda@2contig15310_3:0.09153286334931394486,(Emiliania_huxleyi@446872:0.04612663413085227315,(Coccolithus_braarudii@c11688.1_2:0.03018036797356147410,Calcidiscus_leptoporus@contig20654_1:0.01921637629215150120)52:0.03212676108439442568)23:0.00000103942689513660)94:0.10814382714003284436)62:0.06304693010565007305,((Strongylocentrotus_purp…
rpl32	(((Entamoeba_histolytica@9.m00403:0.48040310825621213020,((Theileria_annulata@.14/1-100:0.42448162543203532548,Malawimonas_jakobiformis@MJL00000505/1-100:0.07601738170115605875)30:0.01358088016958726614,Galdieria_sulphuraria@HET_19D03/1-100:0.22558340442417187943)10:0.03687855370088000823)3:0.03914134216858723009,((((((Telonema_subtilis@2contig25659_2:0.25777409082363250681,Aureococcus_anophageff…
rpl35	(Malawimonas_californiana@rpl35:0.43048034313703842368,((Reticulomyxa_filosa@WW0ABA9YG20FM1_2:1.34385584148732095677,(Entamoeba_histolytica@67478006:0.99108376770133710387,Cryptosporidium_muris@209876169:0.81509879054422218481)29:0.16666317413556691607)7:0.20567909599999922854,((Hartmannella_vermiformis@HVL00000094_3:0.66647068056934066771,Blastocystis_hominis@rpl35:0.56853976534411920785)8:0.110…
rpl35a	(Acanthamoeba_astronyxis@ACANTHA133D07_6:0.24587813324301938112,((((Hartmannella_vermiformis@HVL00000900_3:0.32305154250189838105,Nematostella_vectensis@156398297:0.14885971444924220308)9:0.05571851794924322782,((((((Solanum_tuberosum@EG010150_1:0.04913539941515988191,((Pinus_taeda@504Contig1_5:0.05382835280096059938,(Arabidopsis_thaliana@15221191:0.02793080881480862823,(Brassica_rapa@Brapa_Ctg32…
rpl36a	(((Cyanophora_paradoxa@rpl44:0.09545553707021844914,((Arachnula_sp@ARACHNU056C06_2:0.33857033132186181712,Monosiga_brevicollis@rpl44:0.00000097103927424081)11:0.07710080497662792631,((Roombia_truncata@isotig01247_3:0.16403504864622209247,(((Cyanidioschyzon_merolae@CMC044C:0.40675449023539594906,(Mastigamoeba_balamuthi@rpl44:0.26303712156007269529,Entamoeba_histolytica@67467728:0.30533564476672381…
rpl37a	(Malawimonas_jakobiformis@rpl43:0.34648782340407419111,(((((Spironucleus_barkhanus@rpl43:0.49837446789201012010,Giardia_intestinalis@rpl43:0.35848237445690817049)85:0.39898551041165097875,((Euglena_gracilis-LGT@rpl43:0.11327711737488008192,Guillardia_theta@GTL00000373_2:0.09698336673064392177)84:0.13471035967692443491,(Roombia_truncata@isotig00506_2:0.29446299896282746023,Cryptococcus_neoformans@…
rpl3	(Telonema_subtilis@contig01722_1:0.22178875293344416098,(((Mesostigma_viride@00001402_2:0.10876043722663325530,((Micromonas_sp@226521836:0.04843881832028576473,Ostreococcus_lucimarinus@13310/1-211:0.03716461820004954980)100:0.13394278896229946940,(Chlorella_vulgaris@78142:0.00000092200082593754,Coccomyxa_sp@52595:0.00000092200082593754)100:0.17769178673598912122)26:0.03032113014268134413)9:0.0422…
rpl4	(Acanthamoeba_astronyxis@ACANTHA.CL1Contig1358_4:0.09316838504881845562,(((Glaucocystis_nostochinearum@5438iah391.1/1-157:0.14327002153194581813,Cyanophora_paradoxa@00105/1-157:0.13460377268913958915)54:0.07035796241897453174,(Mastigamoeba_balamuthi@MBL00001423/1-157:0.15007165458180582451,Entamoeba_histolytica@53.m00182:0.26475825592823887256)41:0.06855054624028299182)9:0.03328549548375354245,((…
rpl5	((Cryptosporidium_muris@209879385:0.21975273970997968864,Cryptosporidium_parvum@922Contig1_3:0.06431530965760640095)98:0.42936981200357487998,(Aureococcus_anophagefferens@6122:0.20546907161810282205,(Heteromita_sp@HETEROM.CL60Contig1_1:0.26636787805664569051,(Acanthamoeba_astronyxis@ACANTHA.CL1Contig966_3:0.25982171054142000344,((Glaucocystis_nostochinearum@rpl6:0.19121201307260704549,Cyanophora_…
rpl6	(((Capsaspora_owczarzaki@00000867_3:0.17026234597239006674,(Drosophila_melanogaster@AAL90386/1-170:0.26845308084762081746,(Danio_rerio@DARP00000018980:0.00279364788327909289,((Gallus_gallus@57530626/1-170:0.02423416447412939795,Ornithorhynchus_anatinus@OANP00000002743:0.04124744030690297159)41:0.01043536352364242414,(((Homo_sapiens@76779245/1-170:0.00000090314805178981,Homo_sapiens-rpl7@P18124:0.…
rpl7	((Roombia_truncata@isotig00840_1:0.28796280551316499885,Entamoeba_histolytica@341.m00045:0.55558931294689595237)2:0.00104926451273319038,((((((Telonema_subtilis@contig15161_2:0.26980914597521049592,(Dictyostelium_discoideum@AAO50940/1-149:0.35544072529124359772,Raphidiophrys_ambigua@contig28873_2:0.16163176939863854731)21:0.04692000730914262785)1:0.02163172622441986506,Heteromita_sp@HETEROM.CL31C…
rpl7a	(Acanthamoeba_astronyxis@ACANTHA063D07_1:0.09237844235997462461,((Capsaspora_owczarzaki@00000900_3:0.23052419633458873238,Hartmannella_vermiformis@HVL00000107/1-242:0.17697639518589372565)21:0.03093168603649299603,(((Guillardia_theta-nucleomorph@162606404:0.33362769310742512729,(Plagioselmis_sp-nucleomorph@08472_5:0.21264410807830699812,Hemiselmis_andersenii-nucleomorph@160331131:0.09799497320875…
rpl8	(Acanthamoeba_astronyxis@ACANTHA.CL1Contig5_6:0.06019230712099445796,(((((((Neurospora_crassa@EAA35893/1-122:0.22640791522476919062,Phycomyces_blakesleeanus@29568/1-189:0.05572721262799838760)61:0.07850551578119091545,Cryptococcus_neoformans@EAL23374/1-122:0.35783907225528788221)19:0.05202124223826324473,((Telonema_subtilis@contig04291_3:0.46101351713535360100,(Prymnesium_parvum@DV101074_2:0.1138…
rpl9	(Collodictyon_sp@32151_2-17069_6:0.29119010202245060315,(((Guillardia_JGI@37813:0.14616516543794719207,Plagioselmis_sp@28641_5:0.33870641549422303429)100:0.66349182194079803221,((Telonema_subtilis@contig15210_2:0.52755336354562221146,(Trimastix_pyriformis@TPL00000233/1-200:0.64208361003929215194,Trichomonas_vaginalis@123482446/1-200:0.88966009450972050043)39:0.06459510525636322220)10:0.1067749724…
rplp0	((Chlamydomonas_reinhardtiii@159483157:0.11847128529512535033,(((Ostreococcus_lucimarinus@145354680:0.12369682044222321537,Ostreococcus_tauri@116055517:0.01083641698052653646)99:0.53945750376821310912,Mesostigma_viride@rla2b:0.07979587820798586528)19:0.03425228999396903035,(((((Entamoeba_histolytica@rla2b:0.16576034499631550623,Seculamonas_ecuadoriensis@311Contig1_5:2.54843041541412507200)83:1.44…
rplp1	(((Guillardia_theta@GTL00000576_2:0.39151768562307764920,(Trimastix_pyriformis@rla2a:0.44477885294526497972,Mastigamoeba_balamuthi@rla2a:0.22646295644565234140)35:0.11376560773529743875)8:0.15565184525774203306,(((Physcomitrella_patens@168065171:0.16539242606104609390,(Oryza_sativa@115464167:0.15981195527182159855,Pinus_taeda@11604735_3:0.11364902362677699321)17:0.06536043146936393322)19:0.033775…
rplp2	(((((Fragilariopsis_cylindrus@267232:0.08558570382748370564,(Phaeodactylum_tricornutum@ti.1/1-78:0.07686553931640591197,Fragilaria_pinnata@contig10335_6:0.04404251140691759631)70:0.01034019278933446737)34:0.05982748700835911759,Thalassiosira_pseudonana@.135/1-78:0.12047596917429967411)92:0.18612179766291872540,((Dictyostelium_discoideum@AAC64786/1-78:0.46861323643387764459,(Ectocarpus_siliculosus…
rps10	((Phaeodactylum_tricornutum@31252099.48/1-119:0.08331164826014000879,(Fragilariopsis_cylindrus@CF245729_3:0.03769975717753886596,Fragilariopsis_cylindrus@271322:0.00000096629012592110)95:0.02984867965220315902)51:0.03661644502139783236,((Fragilaria_pinnata@contig00249_5:0.08611188259771787590,(Pinguiococcus_pyrenoidosus@PINGUIC019E01_5:0.21866493412773319038,(Aureococcus_anophagefferens@34507/1-1…
rps11	(Acanthamoeba_astronyxis@ACANTHA134E05.G1_3:0.04172337558136644808,((((Cryptococcus_neoformans@EAL22207/1-94:0.22120304739344603950,Ustilago_maydis@EAK82181/1-94:0.06706188586011316288)56:0.03330245698506092977,(Phycomyces_blakesleeanus@29720/1-143:0.11592492357455205787,Batrachochytrium_dendrobatidis@92577:0.11358878980962014427)29:0.02728581323969953357)42:0.06826702814982792134,((Trimastix_pyr…
rps12	(Acanthamoeba_astronyxis@ACANTHA125G01_6:0.02076034689474139106,(((Collodictyon_sp@16402_5:0.09740630553453584473,(((Raphidiophrys_ambigua@contig22018_3:0.17982223239376476931,Cryptococcus_neoformans@.1/1-145:0.17736808123351130440)11:0.01928737701770551899,((Malawimonas_jakobiformis@MJL00000495/1-145:0.15035767657334939140,(Schizosaccharomyces_pombe@CAB11741/1-145:0.13227169086641626938,(((B_nat…
rps13	(((Phytophthora_sojae@135178:0.00000093042103497215,Phytophthora_infestans@10229609/1-128:0.00000093042103497215)28:0.00000093042103497215,Phytophthora_ramorum@53078:0.00000093042103497215)86:0.02017600813868659915,((((((Dictyostelium_discoideum@66802868/1-128:0.29812142300027028030,Breviata_anathema@173_1:0.31412736384794742728)4:0.04802336024625467048,(((((Brassica_rapa@KHRT-34D10_1:0.000000930…
rps14	(Reclinomonas_americana@RAL00001283/1-124:0.26083662880000113571,((Diplonema_papillatum@DIPLONE034E06_3:0.18315104834541026668,(((Trypanosoma_cruzi@AAM08668/1-124:0.01926423785302906408,(Leishmania_major@6050827.50/1-124:0.08381485094507908074,Trypanosoma_brucei@6775286.66/1-124:0.06388992397565053383)33:0.01476839145866014683)75:0.11809694137398121794,Bodo_saltans@BODOXXX.CL130Contig1_2:0.126272…
rps15	((Isochrysis_galbana@ISL00000432/1-130:0.00598438803233612530,(Imantonia_rotunda@contig11904_6:0.07331279665623643971,Emiliania_huxleyi@1165307720/1-130:0.05255524460239914541)27:0.04019514824086109495)24:0.04814241930429451199,((((((((Diplonema_papillatum@DIPLONE.CL183Contig1_1:0.52424293774175423355,(Collodictyon_sp@26483_6:0.31907318013491731135,(Trichomonas_vaginalis@121906644:0.7839919847564…
rps15a	((Populus_trichocarpa@821994:0.01829286391600421294,(((((((((((Oxyrrhis_marina@117403650/1-127:0.33778634941973451067,Pythium_oligandrum@EV244029_1:0.02259080570721899717)34:0.03494068372647660126,Phytophthora_ramorum@71337:0.00925550866989757054)19:0.00000092624940564485,Phytophthora_sojae@31048104.53/1-127:0.01849894185878317790)2:0.00000092624940564485,Phytophthora_infestans@10229107.51_1/1-12…
rps16	((Cryptococcus_neoformans@58266694:0.21963033880118826291,Neurospora_crassa@85104930:0.19582017821284181114)42:0.06446388341223041607,((Schizosaccharomyces_pombe@19075512:0.08023740252426098118,Ustilago_maydis@rps17:0.11148307712883639975)44:0.04128756231234311652,(Batrachochytrium_dendrobatidis@88596:0.15501756308791847516,((Dictyostelium_discoideum@rps17:0.53270798155394194495,(Malawimonas_cali…
rps17	(Acanthamoeba_astronyxis@ACANTHA.CL1Contig1089_6:0.03944621517720789394,((((((((Monosiga_brevicollis@10050/1-121:0.25935996984839587709,Drosophila_melanogaster@AAR10098/1-121:0.16592599076348976683)20:0.04080894067105792639,(Danio_rerio@DARP00000005719:0.00000091533825972291,(Rattus_norvegicus@XP_233210/1-121:0.01041300887340996378,(Mus_musculus@AAA16796/1-121:0.01040663843287331115,(Homo_sapiens…
rps18	((Nematostella_vectensis@178799/1-198:0.06944105330707243950,(Strongylocentrotus_purpuratus@72010709:0.04810195995423178356,((((Gallus_gallus@118097914/1-198:0.00000092536859982584,Mus_musculus@P25444/1-198:0.00838641179699761534)41:0.00000092536859982584,Rattus_norvegicus@AAC04622/1-198:0.02560972758050758524)55:0.00000092536859982584,((Homo_sapiens-rps2@P15880:0.00000092536859982584,Homo_sapien…
rps20	(((Nematostella_vectensis@156374958:0.00000104137205969686,((Breviata_anathema@005_K10_F_3:0.43638322348365682357,Monosiga_brevicollis@rps20:0.13894056538915885990)7:0.03455028326891816659,Mastigamoeba_balamuthi@rps20:0.09479325185717796254)6:0.04576298049083987740)4:0.01907856098327600364,((((((((Entamoeba_histolytica@67482890:0.76388160880682653975,Strongylocentrotus_purpuratus@72009850:0.01439…
rps23	(Euglena_gracilis@ELL00005831/1-130:0.02338957816728901712,(Roombia_truncata@isotig00795_4:0.17247257468471119402,(((Seculamonas_ecuadoriensis@180Contig1_3:0.13815700666879365821,((Jakoba_libera@JLL00001931/1-130:0.08400417384048142200,(Entamoeba_histolytica@472.m00057:0.80924662636410749084,Jakoba_bahamensis@JBL00000047/1-130:0.25387186703335640203)11:0.08627487177827733444)13:0.0949191945092029…
rps26	((Mesostigma_viride@00000548_3:0.00000103824485193990,((Pinus_taeda@66739630_2:0.02553857472716847266,((Brassica_rapa@Brapa_Ctg40_1:0.09170848992371703756,Solanum_tuberosum@CV473094_2:0.03796728051489703382)43:0.02503900248055760877,(Oryza_sativa@rps26:0.19460172805939610075,Populus_trichocarpa@224124420:0.06212920412041540719)10:0.00000103824485193990)27:0.02353289625848077604)78:0.0800474646862…
rps27	((((Trimastix_pyriformis@rps27:0.32681155710263593006,((Phaeodactylum_tricornutum@219114298:0.13919143940943262683,(Thalassiosira_pseudonana@rps27:0.06066618188435082132,(Fragilaria_pinnata@contig06051_2:0.13339306438512382735,Fragilariopsis_cylindrus@268716:0.07857113435821580505)3:0.00000091982527946736)10:0.01387734645709241300)38:0.04724408920350699898,((Spironucleus_vortens@447Contig1_4:1.18…
rps28	(Neurospora_crassa@85098029:0.06239213998322792887,((((Cryptococcus_neoformans@58266788:0.16605530477269128675,(Spongospora_subterranea@00490_2:0.59880271072251922693,Plasmodiophora_brassicae@10691_3:0.00000088944531595670)49:0.08822760780528096647)2:0.02780143175751319251,(Dictyostelium_discoideum@rps28A:0.30117360078276028679,Phycomyces_blakesleeanus@56462:0.00000088944531595670)7:0.02528279343…
rps2	((Hartmannella_vermiformis@HVL00000756/1-181:0.58851351856402334128,Physarum_polycephalum@00002965_3:0.02517750476593634198)17:0.04490870188169644034,(((((Telonema_subtilis@2contig00187_6:0.23603790387015546881,(Chlorella_vulgaris@79478:0.00000095118749940947,Coccomyxa_sp@7635:0.00000095118749940947)100:0.07134578653810336180)9:0.02718073954732378936,(((((Hemiselmis_andersenii-nucleomorph@1603317…
rps3	(Acanthamoeba_astronyxis@ACANTHA.CL1Contig1059_4:0.06081860351065759146,(((Dictyostelium_discoideum@AAO51243/1-214:0.40985713081610314346,(((Euglena_mutabilis@EUGLENA042H11_4:0.50117686812483142056,Euglena_mutabilis@EUGLENA050F10_6:0.19908382439004670972)75:0.16329660660996725419,(Diplonema_papillatum@DIPLONE.CL95Contig1_1:0.54431444326506228659,((Trypanosoma_brucei@.162/1-214:0.04810096088713102…
rps3a	(Acanthamoeba_astronyxis@ACANTHA144E06_2:0.11829287364394142079,(((((Monosiga_brevicollis@.58/1-240:0.34421898328260880362,Capsaspora_owczarzaki@00000757_2:0.15534850707072320186)12:0.03131186811472960047,(((((Schizosaccharomyces_pombe@CAA19128/1-240:0.12504382557595120073,((Ustilago_maydis@34330507.168/1-240:0.21739804527420472646,Cryptococcus_neoformans@EAL23076/1-240:0.09705326252374409102)99:…
rps4y1	(((Physarum_polycephalum@00000252_2:0.18093606413074481143,((Hartmannella_vermiformis@HVL00000759_2/1-175:0.22173572278012462777,((Sphaeroforma_arctica@00000027_3:0.09984359147659098432,(Capsaspora_owczarzaki@00000837_1:0.09097290253173034857,(Trichomonas_vaginalis@121915837:0.70364278635345312019,Monosiga_brevicollis@.167/1-175:0.14064788744369904894)13:0.03225935541447975258)8:0.024770781795367…
rps5	(Breviata_anathema@Contig364_1:0.31930823199349772645,(Dictyostelium_discoideum@rps6:0.29641755033981465051,((Mastigamoeba_balamuthi@rps6:0.22240016361778716658,Entamoeba_histolytica@67474917:0.42851782343482203164)61:0.09584124041664082716,(Acanthamoeba_sp@rps6:0.19496554466674448358,((((((((Nannochloropsis_granulata@NANNOCH066G06_1:0.00851891451477216309,Tribonema_aequale@TRIBONE.CL1Contig140_3…
rps6	(Plasmodium_yoelii@EAA21042/1-161:0.03337177423863534054,(Seculamonas_ecuadoriensis@22Contig1_6:0.11453072086847986000,((Euglena_mutabilis@EUGLENA.CL1Contig353_4:0.54703904163952021822,(Reclinomonas_americana@RAL0000150/1-161:0.18432190769300238475,Histiona_aroides@HAL0000100/1-161:0.13498451864507665654)93:0.10165938762091450420)8:0.03256341674949572024,((((Schizochytrium_sp@EH402384_3:0.3925036…
rps8	(Acanthamoeba_astronyxis@ACANTHA115F06.B1_3:0.06439492528934821769,(((((Collodictyon_sp@33920_4:0.18470639689584886223,Cyanophora_paradoxa@CPL00000509/1-165:0.12223246224753496481)11:0.05082637066611084969,((((((Chondrus_crispus@62994433_3:0.03568542882907007469,Gracilaria_changii@DV968618_1/1-136:0.03836644455595997899)85:0.04463844440052386342,Porphyra_yezoensis@540Contig1_6:0.25130378417328025…
rps9	(Alexandrium_catenella-RED@186956188_2:0.15380584352277046345,(Oxyrrhis_marina-RED@117396584/1-176:0.22738687105358154628,((Cryptosporidium_parvum-RED@EAK89271/1-176:0.20784950237980606702,(((Plasmodium_yoelii-RED@EAA18207/1-176:0.00942941142539811122,Plasmodium_falciparum-RED@AAN35461/1-176:0.01984934324738783784)99:0.14494369041086993533,Toxoplasma_gondii-RED@CAD43146/1-176:0.095223135903886618…
rpsa	(Paramecium_tetraurelia@145509547/1-251:0.15715763625668355274,((Astrolonche_sp@FWNBSUB02EON6L_5:0.21169600307443686704,Mastigamoeba_balamuthi@MBL00001876_2/1-251:0.12424937712638634002)17:0.13591687903748350674,((((((Tetrahymena_thermophila@.1/1-251:0.33056389683235065657,((Giardia_lamblia@157438187:0.23821216756067908893,Spironucleus_vortens@1087Contig1_2:0.36192882044401747388)30:0.11723587961…
sars	((Cryptosporidium_muris@209876578:0.46562441877897425835,((Plasmodium_knowlesi@221060488:0.00000103209709158360,Plasmodium_falciparum@23497171:0.06653229103153514290)100:0.47012619598925797781,Perkinsus_marinus@239870267:1.18584369914490195264)59:0.10649910042093314877)46:0.12546925992630172941,(((((((Trimastix_pyriformis@pace5:0.71499939833539283285,(Giardia_intestinalis@pace5:1.1360010051583349…
sbds	(Perkinsus_marinus@239895158:0.00021714279970656600,((Amphidinium_carterae@39542277_6:0.06825416215569848899,(Amphidinium_carterae@39542276_1:0.01932934504437218773,((Oxyrrhis_marina@811Contig1_5:0.17572715967309798790,Karlodinium_veneficum@211939926:0.17548418516277886070)37:0.02174014379098035757,Heterocapsa_triquetra@HTL00001297_3:0.05919241845746071873)42:0.03367514875847214123)33:0.039204776…
srp54	((Dictyostelium_discoideum@AAS38796/1-332:0.39760169881761858734,Physarum_polycephalum@00001687_3:0.12146576846160681007)74:0.04676970410134172196,(Trichomonas_vaginalis@121887399:0.94565936827925345387,(Acanthamoeba_astronyxis@ACANTHA063A11.B1_2:0.15940605965238491271,((((Cyanidioschyzon_merolae@CMER.1/1-332:0.39546507943073383462,Giardia_lamblia@157437186:0.80254390426638333444)4:0.039675947657…
srpr	((((Physcomitrella_patens@168057840:0.07360943000161704330,(((Chlorella_vulgaris@28583:0.00000096462107518383,Coccomyxa_sp@36425:0.00000096462107518383)98:0.02806215765227076248,(Chlamydomonas_reinhardtiii@16438548.5/1-180:0.03575278729231953778,Volvox_carteri@74239/1-642:0.00113223578490987981)99:0.08613801959286203347)72:0.06567290274314001308,(Micromonas_sp@226519467:0.08590815886870833973,(Me…
suclg1	(((((Gromia_sphaerica@11786_1:0.06296501799685741418,(Bigelowiella_natansJGI@CL685Contig1_2:0.22770932839486399124,Plasmodiophora_brassicae@contig06503_2:0.11929343948679613230)39:0.03822093301169249280)60:0.04910639103531706101,((Malawimonas_californiana@MCL00002064/1-250:0.11525491620314033681,Malawimonas_jakobiformis@MJL00000394/1-250:0.07491446958362520114)99:0.23302163558045271841,Reticulomy…
tcp1-alpha	((Dictyostelium_discoideum@AB008158BAA/1-479:0.31480561271831486447,Physarum_polycephalum@17066720:0.15830403463167394551)48:0.04470100144957467325,(((Arachnula_sp@ARACHNU082G04_2:0.20385992628863239262,(Collodictyon_sp@08421_1:0.16116482760248668216,((((Cryptococcus_neoformans@EAL21607/1-479:0.13428443905284151438,Ustilago_maydis@EAK82142/1-479:0.08505700054702684809)99:0.04888817617919742620,(S…
tcp1-beta	(Acanthamoeba_astronyxis@ACANTHA.CL1Contig1157_6:0.12190817243943413706,(((Dictyostelium_discoideum@F2/1-436:0.17436655928633332246,Physarum_polycephalum@17066722:0.19681594415224457073)65:0.08475284453572513865,(((Coralline@contig40954_6:0.23645507596287268504,(Cyanidioschyzon_merolae@CMER.8/1-436:0.33199998205870356882,(Hemiselmis_andersenii-nucleomorph@160331195:0.52057923339720402200,Guillard…
tcp1-delta	((((Nematostella_vectensis@176357/1-486:0.11127138167267157376,(Strongylocentrotus_purpuratus@115954867:0.11847842384891650591,(((((Homo_sapiens@119620391/1-404:0.00000105476775715145,(Homo_sapiens@P50991:0.00000105476775715145,Homo_sapiens-delta@P50991:0.00000105476775715145)93:0.00000105476775715145)58:0.00342519164914647893,(Rattus_norvegicus@AAH79283/1-404:0.00000105476775715145,Mus_musculus@…
tcp1-epsilon	(Acanthamoeba_astronyxis@ACANTHA.CL1Contig1368_1:0.09137174470203425491,((Emiliania_huxleyi@71584:0.22896603344165267213,Pavlova_lutheri@PLL00002265/1-422:0.12326308281997501448)60:0.08317843386312853693,(((Batrachochytrium_dendrobatidis@15739:0.12707724953571108983,(Phycomyces_blakesleeanus@76328/1-422:0.09025396609290209371,((Ustilago_maydis@EAK84953/1-422:0.12568290760732186984,Cryptococcus_ne…
tcp1-eta	(Spironucleus_vortens@471Contig1_4:0.41290453622628103814,(Naegleria_gruberi@e_gw1.9.39.1/1-425:0.27969469620072945348,((Raphidiophrys_ambigua@contig01672_3-24331:0.30665523890344287272,(Emiliania_huxleyi@270995:0.00304205286636052884,Isochrysis_galbana@ISL00004414/1-425:0.14910970898171013732)100:0.28052574421343423605)20:0.04732932231902853282,(Acanthamoeba_astronyxis@ACANTHA101G07.B1_3:0.29487…
tcp1-gamma	(Spironucleus_vortens@788Contig1_6:0.53807950393629888630,(Dictyostelium_discoideum@cct-G:0.23415333577588928748,((Physarum_polycephalum@cct-G:0.05837377833591567838,Plasmodiophora_brassicae@08930:0.18958069217602852019)38:0.03115751242422125714,((((Monosiga_brevicollis@cct-G:0.24837481187348281475,((Strongylocentrotus_purpuratus@115711990:0.13744919933142885071,Nematostella_vectensis@156368061:0…
tcp1-theta	((((((((Homo_sapiens-gamma@P49368:0.65050302496919376605,((Homo_sapiens-delta@P50991:0.49625375702295154712,Homo_sapiens-epsilon@P48643:0.63637802494289386068)34:0.13448571967509045932,((Homo_sapiens-zeta@P40227:1.07213082231380507636,Homo_sapiens-eta@Q99832:0.67862317042406106182)42:0.06838792446671937419,(Homo_sapiens-beta@P78371:0.85155156381981478297,Homo_sapiens-alpha@P17987:0.51538245137799…
tcp1-zeta	((((Strongylocentrotus_purpuratus@115628087:0.10769008609367566875,Nematostella_vectensis@160314/1-418:0.09631247227546295420)55:0.04296445387101319874,(Gallus_gallus@57525300/1-418:0.05266227538192219670,(Danio_rerio@DARP00000016831:0.05681729351291595759,(Ornithorhynchus_anatinus@OANP00000016552:0.02509061067285876453,(Mus_musculus@74204595/1-418:0.00973532131086178067,((Homo_sapiens@4502643/1-…
top1	(Arabidopsis_thaliana@BAB08547/1-319:0.06225805819987607209,((((Physcomitrella_patens@168041703:0.16504265708476628660,((((((Leishmania_major@11877285.25_5/1-319:0.00589460533861249115,(Leishmania_donovani@AF150877_AAF73185.1/1-318:0.00000089348401840830,Leishmania_infantum@AAG27713/1-319:0.00000089348401840830)3:0.00000089348401840830)99:0.06712593892697725495,(Trypanosoma_brucei@AAP78904/1-319:…
tubb	(Acanthamoeba_astronyxis@ACANTHA134H02.G1_2:0.12820046967366138801,(Dictyostelium_discoideum@AAB86429/1-413:0.12571226560379425430,(((Blastocystis_hominis@BHL00001780/1-413:0.41443650156108174931,Hartmannella_vermiformis@HVL00000471/1-413:0.14005438350110133161)19:0.01910559072722030002,Acanthamoeba_castellanii@73695919/1-413:0.12655694978951592677)24:0.04035105883446560987,((Phycomyces_blakeslee…
tubg	(Giardia_lamblia@71078418/1-354:0.61161704554027673808,((((Ascogregarina_taiwanensis-tubb@284818298_4:0.67449887491466820055,Homo_sapiens-tubb@P68371:0.44174213324406919057)100:1.33629489294073589001,Entamoeba_histolytica@67477856:0.70069076271309194137)80:0.30497985585427084265,Trichomonas_vaginalis@123478921/1-354:0.64311954412980132378)17:0.12663137075179889401,(Acanthamoeba_astronyxis@ACANTHA…
ubc	(((Physarum_polycephalum@15284028:0.02090371013544077561,(Chondrus_crispus@Ubq:0.00000094265087596873,Gracilaria_changii@DV963679_1:0.00000094265087596873)65:0.00000094265087596873)60:0.00962834829743026976,((((Schizosaccharomyces_pombe@19114835:0.00000094265087596873,Cryptococcus_neoformans@58258495:0.00000094265087596873)59:0.02093599500428306240,(Batrachochytrium_dendrobatidis@18421:0.00000094…
vpc	(((Cyanidioschyzon_merolae@CMER.1/1-493:0.20618235483518809747,((Plagioselmis_sp-nucleomorph@20048_4-33095_2:0.05637456160536000876,(Guillardia_theta-nucleomorph@162605898:0.18040510458401154414,Hemiselmis_andersenii-nucleomorph@160331231:0.10758498313488087939)61:0.03330505693601060191)100:0.17206582913510889976,(Porphyra_yezoensis@83Contig1_3:0.08882860464100518494,(Gracilaria_changii@DV964057_…
vps4	((((((Coccomyxa_sp@45782:0.00000092517227782730,Chlorella_vulgaris@81247:0.00000092517227782730)100:0.22301349576153745025,(Chlamydomonas_reinhardtiii@159487319:0.06905452739954531793,Volvox_carteri@74263:0.04878031609981749173)99:0.16052736313668924950)87:0.08492552149330852285,((((((Guillardia_JGI-RED@1111:0.41505973790570266369,Galdieria_sulphuraria@HET_15A01_1:0.00003680600797229486)0:0.24405…
wars	((Phytophthora_ramorum@76728:0.01964012440932773329,Phytophthora_sojae@130369:0.02086916132055879891)97:0.11951423616896196533,((Toxoplasma_gondii@221484460:0.29771666052308315420,((Mastigamoeba_balamuthi@wrs:0.31105749019404849154,((Perkinsus_marinus@2321Contig1_5:0.00000090347541636097,Perkinsus_marinus@239895628:0.00474638541099321309)100:0.28209265588138854319,(Cryptosporidium_hominis@6762462…
wdr45L	(Acanthamoeba_astronyxis@ACANTHA002G05.G1_3:0.00229634979536020700,(Hartmannella_vermiformis@HVL00001845/1-130:0.42587061619740435026,((Naegleria_gruberi@1480288691/1-347:0.26735739866111019047,Stachyamoeba_lipophora@SLL00001992_3/1-199:0.07064986811030184166)83:0.13192861962392765651,((((((Homo_sapiens-wdr45@Q9Y484:0.67253256085025747701,(Thalassiosira_pseudonana@37942/1-130:0.313815675464464205…
xpb	((Astrolonche_sp-conta@FYYV7UT03DLPKA_5:0.00000095743997024417,Pinus_taeda@20379398.2/1-107:0.00701686718032175274)9:0.01339982508943230247,(Arabidopsis_thaliana@AAT36215/1-310:0.01525475228910113529,((Oryza_sativa@13486919.16_6/1-310:0.01617652924362271080,Sorghum_bicolor@125913:0.01163737340238992814)72:0.02712614778911120322,(((((((((((Paramecium_tetraurelia@145525669/1-310:0.73308841185691009…
